# Supplementary material for: T. gondii RP Promoters & Knockdown Reveal Molecular Pathways Associated with Proliferation and Cell-Cycle Arrest
Source: PLoS One. 2010 Nov 22;5(11):e14057. doi: 10.1371/journal.pone.0014057 (PMC2989910; doi:10.1371/journal.pone.0014057)
Supplement: Table S1 — Mass Spectrometry. (0.07 MB XLS) [file pone.0014057.s004.xls]

## Sheet: Table S1A
TABLE S1A - TRP1
GENBANK	SEQ	#PUNIQ	%C	ID	PFAM	SCORE
TGME49_120600	NLAEGESVEFR	1	5.3	glycine-rich protein 2, putative	CSD - 'Cold-shock' DNA-binding domain	8e-23
TGGT1_005260	RIERDCAGENDSTGIIQPHESGTLEKN	a	2	conserved hypothetical protein	AP2 - AP2 domain (VIIa-9)c	9.9e-09
TGME49_113120	RQPAGAESYGDASYPRRR	a	2.6	RNA polymerase Rpb3/Rpb11 dimerisation domain-containing protein	RNA pol A bac - RNA polymerase Rpb3/RpoA insert domain	4.5e-08
TGME49_016480	KSYTPHAGWTAMVQVRQHAEHKR	a	2.9	NMD3 protein	NMD3 - NMD3 family	3.6e-41
TGME49_113230	SLIQDIQLR	1	2.6	eukaryotic translation initiation factor 2 alpha subunit, putative	EIF 2 alpha - Eukaryotic translation initiation factor 2 alpha subunit	3.7e-36
TGME49_070320	LSAPVVENVVGR	1	2.2	protein phosphatase 2C, putative	PP2C - Protein phosphatase 2C	6.7e-34
TGME49_036040	YGGGAGGAAAASSLFEK	1	3.9	fructose-1,6-bisphosphate aldolase	Glycolytic - Fructose-bisphosphate aldolase class-I	7.1e-168
TGME49_036650	SGGFGGGPNALPLGSRPY	1	3.3	DEAD/DEAH box helicase, putative	DEAD - DEAD/DEAH box helicase	3e-47
TGME49_079390	ELDSIHTVEDESLK;FTLLLLPTGTK	2	5.4	proliferation-associated protein 2G4, putative	Peptidase M24 - Metallopeptidase family M24	1.1e-24
TGME49_090670	FDMGGAAAVLGAAR	1	2.5	cytosol aminopeptidase	Peptidase M17 - Cytosol aminopeptidase family, catalytic domain	3.7e-120
TGME49_031850	GFVAVGHLGDSR	1	4.5	serine-threonine phosophatase 2C	PP2C - Protein phosphatase 2C	2.4e-35
TGME49_063530	VVIDEQEMQVFR	1	9.4	chaperonin CPN10, mitochondrial, putative	Cpn10 - Chaperonin 10 Kd subunit	7e-25
TGME49_109810	VPSGGVAAAAAPAAGAADAGAGAAAK	1	23	60S acidic RP P2, putative	Ribosomal 60s - 60s Acidic RP	4.2e-25
TGME49_075750	IMTQPINLIFR	1	12.1	small nuclear ribonucleoprotein E, putative	LSM - LSM domain	8.4e-16
TGME49_017540	GIGDVGFAEVR	1	3.1	splicing factor, putative	RRM1 - RNA recognition motif. (a.k.a. RRM, RBD, or RNP domain)	2.7e-13
TGME49_097060	VLVAAHGNSLR	1	4.2	phosphoglycerate mutase 1, putative	PGAM - Phosphoglycerate mutase family	2.8e-42
TGME49_032230	LIIISNNCPALR	1	11.1	60S RP L30, putative	Ribosomal L7Ae - RP L7Ae/L30e/S12e/Gadd45 family	6.2e-25
TGME49_087470	KRAHWLQATLSQEKEELMRI	1	2.8	heat shock protein 70, putative	HSP70 - Hsp70 protein	3.5e-265
TGME49_019310	METLLQSLLTK	1	1.3	heat shock protein, putative	HSP70 - Hsp70 protein	1.6e-101
TGGT1_103150	NEAETLIYSVEK;QAVTNPENTVFATK;TTPSIVAFTSDGQR;RQEITIQSSGGLSDSQIEQMVK;IAGLEVLR;STLGQEDPEPIR	6	6	chaperone protein DNAK / heat shock protein, putative	HSP70 - Hsp70 protein	6.2e-213
TGME49_110430	ELPLNVGRE	1	0.8	heat shock protein 90, putative	HSP90 - Hsp90 protein	2.7e-76
TGME49_095350	MLGETRPLESNPGTLR	1	10.3	nucleoside diphosphate kinase, putative	NDK - Nucleoside diphosphate kinase	3.6e-55
TGME49_003050	FSVEKNGFENAWNLAK	b		hypothetical protein, conserved	AP2 - AP2 domain (VIIa-6)c	2.6e-06
TGME49_040900	TSLSEELPCLLTSGRGAPNAAAEEPK	b		hypothetical protein	AP2 - AP2 domain (VI-2)c	0.0011
TGME49_059200	APESGEEGRWPLKLLAK	b		Na+/H+ antiporter, putative	Na H Exchanger - Sodium/hydrogen exchanger family	1.2e-38
TGME49_106040	GTPDSSDAASAPPL	b		zinc finger (CHY type) protein, putative	zf-CHY - CHY zinc finger	8.6e-16
TGME49_058210	MLTRQPMEGKSR	b		DNA-directed RNA polymerase II subunit RPB2, putative	RNA pol Rpb2 1 - RNA polymerase beta subunit	7.8e-65
TGGT1_021150	SSSVCRCSSSSSSSSRDCLAGECTPR	b		multidrug resistance-associated protein, putative	ABC membrane - ABC transporter transmembrane region	5.4e-06
TGME49_061720	GSGASISCSR	b		zinc transporter, putative	Zip - ZIP Zinc Transporter	1.3e-33
TGME49_003320	SETDPERDTVASASR	b		hypothetical protein	zf-UBR - putative zinc finger in N-recognin (UBR box)	2e-16
TGGT1_045800	DGQQMDLNR	b		conserved hypothetical protein	TFIID 20kDa - Transcription initiation factor TFIID subunit A	7.5e-06
TGME49_043480	FLLFHSSR	b		50S ribosomal protein L3, putative	Ribosomal L3 - Ribosomal protein L3	3.2e-22
TGME49_037860	VTAFSLEDQR	b		CAM kinase, RAD family	Pkinase - Protein kinase domain	3.2e-17
TGME49_028690	VGVDVWVRP	b		phosphatidylinositol 3- and 4-kinase domain-containing protein	PI3 PI4 kinase - phosphatidylinositol 3- and 4-kinase	9.2e-23
TGGT1_098180	SGAESSSAEFSAEK	b		pre-mRNA splicing factor RNA helicase, putative	DEAD - DEAD/DEAH box helicase	5.9e-07
TGME49_120450	NTLEADTDR	b		ribosome biogenesis regulatory protein, putative	RRS1 - ribosome biogenesis regulatory protein (RRS1)	1e-36
a = a motif common to more than one protein, and therefore not designated "unique"
b = present but cutoff score less than 0.9
c = current AP2 designation

## Sheet: Table S1B
TABLE S1B - TRP2
GENBANK	SEQ	#PUNIQ	%C	ID	PFAM	SCORE
TGME49_094360	KRTPAPSPSAAAVSAPQTKQ	1	3	ubiquitin carboxyl-terminal hydrolase, putative	zf-UBP – Zn-finger in ubiquitin-hydrolases and other protein	1.9e-10
TGME49_047470	YPASTIQILGAEK;IDAFADEETPESADGIR;EAASELSQAAVSEK	3	8.2	nucleolar protein 5A, putative	Nop – Putative snoRNA binding domain	4.1e-51
TGME49_093510	VFSPGEAVGSPK;LATSQPFAEPSLGDTEDVHVSK	2	8.3	poly(ADP)-ribose polymerase domain-containing protein	zf-PARP – Poly(ADP-ribose) polymerase and DNA-Ligase Zn-finger region	1.1e-09
TGME49_086750	ELELSPDQAAEMVR;EILNSYFVNR;TTENVFALLR;LNYGGDAGVQVLK	4	9.3	MA3 domain protein	MA3 – MA3 domain	3.9e-17
TGGT1_087430	RHSSGTGTCFTTSSHTGGNGARADEALDGPVDMGCRE	1	8.6	zinc finger (CCCH type) protein	zf-CCCH – Zinc finger C-x8-C-x5-C-x3-H type (and similar)	9.1e-06
TGME49_113830	KAQFFITGGWSSAEEEEKKK	a	6.9	ribosome biogenesis protein BMS1, putative	DUF663 – protein of unknown function (DUF663)	2.9e-69
TGME49_091050	RHGASADTTSYKD	a	7.8	CAM kinase, SNF1 family	Pkinase – protein kinase domain	9e-80
TGME49_080800	RNSSASGLPCSSSCSSSVAAGVTRF	a	5.2	SNF2 family N-terminal domain-containing protein	SNF2 N – SNF2 family N-terminal domain	2.6e-89
TGGT1_114470	RTSERGSSPTGGENGKHRF	1	5.7	calcium/calmodulin-dependent 3’,5’-cyclic nucleotide phosphodiesterase, putative	PDEase I – 3’5’-cyclic nucleotide phosphodiesterase	8.2e-35
TGME49_085230	RRPTSYKS	a	9.7	PRP38 family domain-containing protein	PRP38 – PRP38 family	9.6e-46
TGGT1_013830	KENGDEDERTLSALGRGGTSQTCVGSRG	1	7.7	conserved hypothetical protein	PIP5K – Phosphatidylinositol-4-phosphate 5-Kinase	2.5e-21
TGME49_105590	RRIVGDGEAAQGGRQTQEGTEKQ	a	7.2	ABC transporter, putative	ABC membrane – ABC transporter transmembrane region	1.3e-18
TGME49_055250	RRVSSVGNEQGRL	a	7.3	NOL1/NOP2/sun family domain-containing protein	Nol1 Nop2 Fmu – NOL1/NOP2/sun family	3.4e-17
TGME49_050770	VLITTDLLAR;KVDFLTSK	2	4.4	eukaryotic translation initiation factor 4A	DEAD – DEAD/DEAH box helicase	1.2e-45
TGME49_089690	LVELAHYMSVQDGA	1	4.1	glyceraldehydes-3-phosphate dehydrogenase	Gp dh C – Glyceraldehyde 3-phosphate dehydrogenase, C-terminal domain	2.3e-68
TGME49_110670	LMETYISSDIHSIQR	1	1.6	glycogen phosphorylase family protein, putative	Phosphorylase – Carbohydrate phosphorylase	5.10E-312
TGME49_024970	RLLAQVATLR	2	1.9	Nucleolar protein, Nop52 domain containing protein	Nop52 – Nucleolar protein, Nop52	1.6e-24
TGME49_006470	ANDVATGFVK	1	1.9	dihydrolipoyl dehydrogenase, putative	Pyr redox 2 – Pyridine nucleotide-disulphide oxidoreductase	3.6e-46
TGME49_015470	AIGEILEGSR	1	4.6	60S RP L10a, putative	Ribosomal L1 – RP L1p/L10e family	9.9e-53
TGME49_045670	LGYASDETIAATR	1	2	pyruvate dehydrogenase, putative	E1 dh – Dehydrogenase E1 component	5.8e-92
TGME49_030410	HLTVNDLPLGR	2	7.1	peroxiredoxin 3	AhpC-TSA – AhpC/TSA family	8.2e-32
TGME49_023050	LIDLHSPSDVVK	1	5.2	40s RP S20, putative	Ribosomal S10 – RP S10	2.6e-31
TGME49_021980	SSVHPLLPK	b		ww domain U1 zinc finger domain-containing protein	zf-U1 - U1 zinc finger	1.2e-05
TGVEG_017180	QTLFEGNSGSPAEPR	b		14-3-3 protein, putative	14-3-3 - 14-3-3 protein	1.3e-20
TGME49_044650	TNIFNMGEIAR	1	2.7	eukaryotic translation initiation factor 5, putative	eIF-5 eIF-2B - domain found in IF2B/IF5	4.5e-36
TGME49_083530	TLAVDFIEK	1	5.4	Ras family domain-containing protein	Ras - Ras family	6.1e-32
TGME49_007900	LATVCGDSGPKR	b		transcription factor IIIB subunit, putative	TFIIB - transcription factor TFIIB repeat	1.5e-10

## Sheet: Table S1C
TABLE S1C - TRP1 and TRP2
GENBANK	SEQ	#PUNIQ	%C	ID	PFAM	SCORE
TGME49_005510	AVAPNLTYMVGEVIGAR;LLQLEQQQNSGLSR;MLVLVETPAGYGLFR;NVELSPLLPDEIAAEVK;GIKEQLSNLLDGLSAK;LMAHSGSLLNLSK;QPASTIQILGAEK;EQLSNLLDGLSAK	8	24.1	nucleolar protein NOP5, putative	Nop - Putative snoRNA binding domain	1.5e-52
TGME49_047550	AAVEEGIVPGGGTALLYASETLK;AVDAGMNPMDLLR;GYISPYFITNSK;NVVIEQPYGSPK;QVASTTNDIAGDGTTTATLLAR;ADNAGHEGAVVVGNLLR;MMNLGAQLVK	7	19	heat shock protein 60	Cpn60 TCP1 - TCP-1/cpn60 chaperonin family	1.6e-124
TGME49_088360	STGQIADIQFESVK;GLFGFVESDNVGK	2	4.5	tryptophanyl-tRNA synthetase, putative	tRNA-synt 1b - tRNA synthetases class I (W and Y)	3.4e-17
TGME49_089750	TITLDVEPSDTIENVK;TLSDYNIQK	2	32.6	ubiquitin / ribosomal protein CEP52 fusion protein, putative	Ribosomal L40e - Ribosomal L40e family	3.4e-32
TGME49_016860	DVQNIFMATPK;IMVATDLFGR;QVMFFSATMNK;QVMFFSATMNKEIR; RIMVATDLFGR	5	8.3	ATP-dependent RNA helicase, putative	DEAD - DEAD/DEAH box helicase	9.8e-37
TGME49_120050	VLATAESTELPR;IAMIAEQMAEA;VLLDVGIVR	3	10.3	RP L5, putative	Ribosomal L18p - Ribosomal L18p/L5e family	3.4e-39
TGME49_101440	LAQAALLYMGSK	1	2.4	CAM kinase, CDPK family TgCDPK1	Pkinase - protein kinase domain	3.2e-62
TGME49_036580	EGSALNPQIAELK	1	9.9	60S RP L7a, putative	Ribosomal L7Ae - RP L7Ae/L30e/S12e/Gadd45 family	1.2e-26
TGME49_024900	LDGVLYFDVPDNILVER;NEAQAAGLDNLLK	2	11.7	adenylate kinase, putative	Ribosomal L7Ae - RP L7Ae/L30e/S12e/Gadd45 family	1.5e-18
TGME49_040600	DIAVATNAQLISR;LAKPVDGMNDLLNIATVATSGNVAMGQVIAK;FGDMISQGVIDPAK	3	8.1	TCP-1/cpn60 chaperonin family protein, putative	Cpn60 TCP1 - TCP-1/cpn60 chaperonin family	8.6e-100
TGME49_113560	MTYLSPIASPLLDGK;LIQLAADRER	2	14.5	60S RP L7a, putative	Ribosomal L7Ae - RP L7Ae/L30e/S12e/Gadd45 family	1.5e-18
TGME49_114090	LGVNQFGTVSADFQK	1	7.3	proteasome subunit beta type 3, putative	Proteasome - Proteasome subunit	5.6e-37
TGME49_018410	ASVLDITDEVILEK;VLVVEADHVGSK	2	13.1	60S acidic RP P0	Ribosomal L10 - RP L10	1.2e-20
TGME49_109740	VVSLEQVYIR	1	7.6	small nuclear ribonucleoprotein, putative	LSM - LSM domain	2.2e-14
TGME49_026980	AAAPVVDPVDAVALR	1	6.6	hypothetical protein	eIF3 subunit - Translation initiation factor eIF3 subunit	8.4e-17
TGME49_063090	ATETAEAELPSTHPIR;NLLSVAYK	2	7.4	14-3-3 protein, putative	14-3-3 - 14-3-3 protein	8.2e-110
TGME49_031850	GFVAVGHLGDSR	1	3.6	serine-threonine phosophatase 2C	PP2C - Protein phosphatase 2C	2.4e-35
TGME49_051810	DSEGNLDEVATQVK	1	8.7	translation initiation factor eIF-5A, putative	eIF-5a - Eukaryotic elongation factor 5A hypusine, DNA-binding OB fold	9.5e-26
TGME49_066060	FSQYVGAQAIAGR;LSLQEDSIAK	2	8	40S RP S0-A, putative	Ribosomal S2 - RP S2	3.8e-21
TGME49_085660	DELTLTE	1	0.5	DEAD/DEAH box helicase domain-containing protein	DSHCT - DSHCT (NUC185) domain	5.8e-49
TGME49_118230	LGIQDVGAQLTGK	1	3.1	phosphoglycerate kinase, putative	PGK - Phosphoglycerate kinase	5.5e-145
TGME49_056760	LVSASSVMTQQLGK	1	2.6	pyruvate kinase, putative	PK - Pyruvate kinase, barrel domain	2.8e-143
TGME49_032940	SGNLLLAANK;SFQLPPNAVEDSVR	2	12.5	small heat shock protein 20	HSP20 - Hsp20/alpha crystallin family	1.8e-15
TGME49_073760	TTPSYVAFTDTER;NPENTIFDAKR;VIAGPGDKPLIEVTYQGEKK;MKEIAEAYLGK;DAGTIAGLSVLR	5	10	heat shock protein 70, putative	HSP70 - Hsp70 protein	9.8e-275
TGME49_111720	AKFEELNSDLFQK;DAGAIAGLNVIR;NAVVTVPAYFNDAQR;SQVDEIVLVGGSTR;VLAPEEVSAMVLTK;NALEGYLHSMK	6	11.8	heat shock protein 70, putative	HSP70 - Hsp70 protein	3.5e-265
TGME49_088380	GVVDSEDLPLNISR;AELVNNLGTIAR	2	3.7	heat shock protein 90	HSP90 - Hsp90 protein	9.1e-261
TGME49_051780	MLGQFDLVGIPPAPR;NEAETLIYSVEK;SYSPSQISAFILTK;TTPSIVAFTSDGQR;VQTEVNLPFITADQTGPK;RQEITIQSSGGLSDSQIEQMVK;QEITIQSSGGLSDSQIEQMVK;STLGQEDPEPIREALK;QAVITVPAYFNDSQR;IAGLEVLR	10	18.4	heat shock protein 70, putative	HSP70 - Hsp70 protein	2e-267
TGME49_044560	TETDAAEPLTAEEAPR	1	1.9	heat shock protein 90, putative	HSP90 - Hsp90 protein	4.3e-177
TGME49_061720	GSGASISCSR	b		zinc transporter, putative	Zip - ZIP Zinc transporter	1.3e-33
TGME49_059240	HGALTRQGR	b		40S ribosomal protein S21, putative	Ribosomal S21e - Ribosomal protein S21e	9.3e-20
TGGT1_030270	SRSASSGRRR	b		zinc finger protein, putative	zf-RanBP - Zn-finger in Ran binding protein and others	4.4e-08
TGME49_043440	MAPSECPSDAPGG	b		histone acetyltransferase GCN5, putative	Acetyltransf 1 - Acetyltransferase (GNAT) family	1.5e-10
