# Supplementary material for: T. gondii RP Promoters & Knockdown Reveal Molecular Pathways Associated with Proliferation and Cell-Cycle Arrest
Source: PLoS One. 2010 Nov 22;5(11):e14057. doi: 10.1371/journal.pone.0014057 (PMC2989910; doi:10.1371/journal.pone.0014057)
Supplement: Table S2 — ±ATc Transcriptome. (0.29 MB XLS) [file pone.0014057.s005.xls]

## Sheet: p = .01  genelist
Table S2
T-Test p=.01
V4/Probeset name		Normalized	Raw	Min Raw	Max Raw	Control	Normalized	Raw	Min Raw	Max Raw	Control	Common	V5/Genbank name	Map	Description	GO biological process	GO molecular function	GO cellular component	GO molecular funtion	ToxoDB	Pfam	Notes
	Fold Change -Tet/+Tet	With Tet	With Tet	With Tet	With Tet	With Tet	Without Tet	Without Tet	Without Tet	Without Tet	Without Tet
20.m00351_at	9.00681	0.222839	82.9111	81.1169	86.441	372.007	2.00707	784.012	689.244	854.559	389.419	heat shock protein-related	TGME49_002020	8:3663245..3669402	heat shock protein-related |emb|CAJ20325.1| hypothetical protein, conserved [Toxoplasma gondii] --
542.m00227_at	7.02947	0.270947	68.0814	41.0762	96.6929	235.921	1.90461	477.508	388.138	602.15	246.963	uridine phosphorylase, putative	TGME49_107030	13:115658..116915	uridine phosphorylase, putative |gb|ABC94782.1| purine nucleoside phosphorylase [Toxoplasma gondii] --	nucleoside metabolism;	catalytic activity;catalytic activity;uridine phosphorylase activity;
25.m00004_at	4.90531	0.364603	176.588	139.708	232.123	475.375	1.78849	894.806	753.407	1003.56	497.625	SAG2 related antigen SAG2B	TGME49_008850	2:907114..907686	SAG2 related antigen SAG2B |gb|AAD21974.1| SAG2 related antigen SAG2B [Toxoplasma gondii] emb|CAJ20594.1| sag2 related antigen sag2b [Toxoplasma gondii] --
50.m03365_at	4.41734	0.396026	54.5475	50.1342	59.4303	137.506	1.74938	252.394	230.21	276.459	143.942	intraflagellar transport protein component IFT74/72, putative	TGME49_050720	14:5096553..5099119	intraflagellar transport protein component IFT74/72, putative |gb|EAR89412.1| hypothetical protein TTHERM_00155290 [Tetrahymena thermophila SB210] --
20.m00337_at	3.91996	0.446788	89.7757	85.4101	95.3229	200.809	1.75139	370.484	322.827	430.307	210.208	hypothetical protein	TGME49_003720	8:2257299..2259895	hypothetical protein |emb|CAF98534.1| unnamed protein product [Tetraodon nigroviridis] --					Vit K epoxide reductase	Vit K epoxide reductase family
31.m01831_s_at	3.8159	0.467822	80.8699	71.8222	86.3462	172.47	1.78516	324.922	268.045	367.808	180.543	hypothetical protein	TGME49_013470	6:1015392..1018999	hypothetical protein					hypothetical protein	none of significance
541.m02517_at	3.80348	0.437532	41.8171	35.2514	50.7936	94.7397	1.66414	166.255	145.979	187.466	99.174	conserved hypothetical protein	TGME49_104940	11:5196038..5196574	conserved hypothetical protein					hypothetical protein	none of significance
49.m03363_at	3.654	0.444295	36.9075	29.5994	41.5614	82.3388	1.62345	140.344	129.49	158.871	86.1927	dihydrodipicolinate reductase, putative	TGME49_043680	7:2763631..2765677	dihydrodipicolinate reductase, putative |gb|AAQ22348.1| dihydrodipicolinate reductase [Pseudomonas stutzeri A15] --	lysine biosynthesis via diaminopimelate;lysine biosynthesis via diaminopimelate;	dihydrodipicolinate reductase activity;	cytoplasm;	dihydrodipicolinate reductase activity;dihydrodipicolinate reductase activity;
46.m02899_at	3.48325	0.47439	91.2815	66.0698	106.682	189.08	1.65242	328.57	282.129	368.924	197.929	hypothetical protein	TGME49_035500	12:4856989..4857429	hypothetical protein
80.m02340_at	3.43493	0.457288	319.71	228.86	406.733	684.041	1.57075	1127.98	1014.68	1246.45	716.057	nucleolar phosphoprotein (nucleolin), putative	TGME49_091930	11:4496250..4502010	nucleolar phosphoprotein (nucleolin), putative |gb|AAV68085.1| nucleolar protein [Toxoplasma gondii] --		binding;binding;	membrane;apical complex;
44.m02728_at	3.33286	0.507033	47.6954	33.5681	65.7212	90.5296	1.68987	162.487	123.868	191.332	94.7668	brix domain-containing protein	TGME49_032520	10:2133616..2135334	brix domain-containing protein |gb|AAL13477.1| GH01229p [Drosophila melanogaster] --
57.m03104_at	3.16404	0.485706	66.8601	45.8447	88.8492	133.976	1.53679	216.551	192.075	240.765	140.247	DNA-directed RNA polymerase I, putative	TGME49_067390	11:779772..782522	DNA-directed RNA polymerase I, putative |ref|XP_667165.1| DNA-directed RNA polymerase I [Cryptosporidium hominis TU502] gb|EAL36936.1| DNA-directed RNA polymerase I [Cryptosporidium hominis] --	transcription;transcription;	DNA binding;DNA binding;DNA-directed RNA polymerase activity;DNA-directed RNA polymerase activity;
20.m03706_at	3.15536	0.530654	67.4172	52.6481	76.8411	125.803	1.6744	223.078	182.516	272.837	131.691	hypothetical protein	TGME49_002280	8:3412907..3423468	hypothetical protein					hypothetical protein	none of significance
541.m02037_at	3.12521	0.530971	28.7162	25.7262	34.5573	53.7285	1.65939	94.633	76.9941	118.66	56.2433	hypothetical protein	TGME49_104930	11:5193740..5195581	hypothetical protein					hypothetical protein	none of significance
113.m00762_at	2.90569	0.566818	35.1742	32.0178	41.1077	61.7401	1.647	107.389	88.0491	123.664	64.6298	MORN repeat-containing protein	TGME49_097150	3:1552493..1557150	MORN repeat-containing protein |gb|EAS05164.1| hypothetical protein TTHERM_00766490 [Tetrahymena thermophila SB210] --			apicoplast;
20.m03914_at	2.87942	0.542114	56.6248	52.3278	61.6163	104.278	1.56098	170.962	154.648	192.201	109.158	conserved hypothetical protein	TGME49_005500	8:1332453..1339500	conserved hypothetical protein |ref|XP_666826.1| hypothetical protein Chro.10229 [Cryptosporidium hominis TU502] gb|EAL36587.1| hypothetical protein Chro.10229 [Cryptosporidium hominis] --			membrane;		hypothetical protein	Utp14 protein domain	part of a large ribonucleoprotein complex containing the U3 snoRNA; evidence it is part of the active pre-rRNA processing complex
31.m01831_at	2.8498	0.555419	53.0716	48.3264	57.3411	95.3903	1.58283	159.051	138.761	176.801	99.8551	hypothetical protein	TGME49_013470	6:1015392..1018999	hypothetical protein
59.m06060_at	2.82167	0.532238	197.507	180.984	223.207	370.006	1.5018	583.037	542.569	639.351	387.325	la domain-containing protein	TGME49_068950	10:6180961..6185740	la domain-containing protein |ref|XP_668513.1| RNA-binding protein [Cryptosporidium hominis TU502] gb|EAL38310.1| RNA-binding protein [Cryptosporidium hominis] --
49.m05695_at	2.78301	0.566241	59.2087	53.7849	67.3897	104.131	1.57586	172.783	151.022	199.288	109.004	hypothetical protein	TGME49_042630	7:2102380..2115211	hypothetical protein |gb|AAO53165.1| similar to midasin, a large protein with an N-terminal domain, a central AAA domain (with similarity to dynein) composed of 6 tandem AAA protomers, and a C-terminal M-domain containing MIDAS (Metal Ion Dependent Adhesion Site) sequence motifs; Mdn1p [Saccharomyces cerevisiae] [Dictyostelium discoideum] --			membrane;		hypothetical protein	none of significance
20.m00365_at	2.75259	0.573903	99.301	70.0087	130.051	169.001	1.57972	283.722	218.855	351.176	176.911	nucleolar protein NOP5, putative	TGME49_005510	8:1326801..1330776	nucleolar protein NOP5, putative |ref|XP_626779.1| nucleolar protein NOP5/NOP58-like pre-mRNA splicinig factor prp31 [Cryptosporidium parvum Iowa II] gb|EAK89270.1| nucleolar protein NOP5/NOP58-like pre-mRNA splicinig factor prp31, transcripts identified by EST [Cryptosporidium parvum] --	rRNA processing;	RNA binding;
35.m01586_at	2.72271	0.546712	53.3704	48.4926	60.4828	97.2961	1.48854	152.116	139.275	173.294	101.85	hypothetical protein	TGME49_016490	13:6111340..6115157	hypothetical protein					hypothetical protein	none of significance
59.m03691_at	2.65695	0.600687	49.4817	46.4095	52.3386	82.2998	1.596	137.96	120.322	150.892	86.1519	hypothetical protein	TGME49_073640	10:3340077..3341858	hypothetical protein					hypothetical protein	none of significance
41.m00033_at	2.64733	0.598986	60.2859	53.0771	65.381	100.296	1.58571	167.53	142.504	191.494	104.99	ribosome biogenesis protein Brix, putative	TGME49_022000	3:724007..729129	ribosome biogenesis protein Brix, putative |ref|XP_625748.1| Brx1p nucleolar protein required for biogenesis of the 60S ribosomal subunit [Cryptosporidium parvum Iowa II] gb|EAK87603.1| Brx1p nucleolar protein required for biogenesis of the 60S ribosomal subunit, transcripts identified by EST [Cryptosporidium parvum] --
33.m01374_at	2.63104	0.5995	29.6015	20.701	34.3125	48.4861	1.57731	81.333	64.9988	96.4035	50.7555	hypothetical protein	TGME49_015540;TGME49_015550	12:6945056..6950994	hypothetical protein |ref|XP_667193.1| hypothetical protein Chro.10060 [Cryptosporidium hominis TU502] gb|EAL36965.1| hypothetical protein Chro.10060 [Cryptosporidium hominis] --
59.m07777_at	2.63072	0.6021	26.5612	22.9608	29.5545	43.9281	1.58396	73.8737	60.8385	94.1855	45.9841	hypothetical protein		10:5333742..5334011	hypothetical protein
583.m00667_at	2.5771	0.576943	58.063	48.5016	67.7905	99.8875	1.48684	156.351	136.967	180.741	104.563	DEAD/DEAH box helicase, putative	TGME49_113240	13:3200763..3205784	DEAD/DEAH box helicase, putative |emb|CAG61911.1| unnamed protein product [Candida glabrata CBS138] ref|XP_448941.1| unnamed protein product [Candida glabrata] sp|Q6FLF3|DBP2_CANGA ATP-dependent RNA helicase DBP2 --	RNA metabolism;	nucleic acid binding;RNA binding;ATP-dependent RNA helicase activity;helicase activity;ATP binding;ATP binding;ATP-dependent helicase activity;	mitochondrion;
59.m03653_at	2.5687	0.607481	31.2269	25.6916	37.4456	50.9534	1.56044	84.2032	69.2432	103.69	53.3383	conserved hypothetical protein	TGME49_072770	10:3740537..3744754	conserved hypothetical protein
645.m00326_at	2.56398	0.571848	37.4811	33.8128	43.1836	65.2469	1.46621	100.257	93.6309	107.435	68.3008	cell division protein 48, putative	TGME49_121640	2:1663637..1672207	cell division protein 48, putative |emb|CAJ20695.1| transitional endoplasmic reticulum ATPase [Toxoplasma gondii] --	regulation of progression through cell cycle;	ATPase activity;
44.m02721_at	2.55714	0.569416	38.7362	34.3485	44.2346	67.7493	1.45608	103.536	95.878	115.553	70.9203	WD-40 repeat protein, putative	TGME49_032380	10:2057385..2066108	WD-40 repeat protein, putative |ref|XP_627052.1| hypothetical protein cgd8_1450 [Cryptosporidium parvum Iowa II] gb|EAK89680.1| 11x WD40 repeats containing protein of plant origin [Cryptosporidium parvum] --
49.m00014_at	2.54718	0.633476	68.0273	57.8603	74.3026	106.94	1.61358	182.2	148.052	212.462	111.946	diacylglycerol kinase, putative	TGME49_039250	7:485053..494025	diacylglycerol kinase, putative |ref|XP_626823.1| diacylglycerol kinase [Cryptosporidium parvum Iowa II] gb|EAK89058.1| diacylglycerol kinase [Cryptosporidium parvum] --	protein kinase C activation;	diacylglycerol kinase activity;	apicoplast;
20.m03699_at	2.52016	0.628547	94.6829	86.7246	99.2793	150.462	1.58404	250.67	211.885	276.31	157.504	conserved hypothetical protein	TGME49_002180	8:3512373..3521111	conserved hypothetical protein |emb|CAI75504.1| hypothetical protein, conserved [Theileria annulata] ref|XP_954980.1| hypothetical protein TA03775 [Theileria annulata strain Ankara] --					hypothetical protein	none of significance
52.m01645_at	2.49303	0.577733	70.5037	55.3217	91.041	120.045	1.4403	182.169	156.836	213.787	125.664	hypothetical protein	TGME49_054300	4:1581226..1591922	hypothetical protein
49.m03438_at	2.49131	0.621635	29.7826	26.4737	32.4463	47.7771	1.54868	77.8793	67.47	90.0206	50.0133	RNA polymerase Rpb1 domain-containing protein	TGME49_044880	7:3525852..3548691	RNA polymerase Rpb1 domain-containing protein |emb|CAD51459.1| RNA polymerase I [Plasmodium falciparum 3D7] ref|NP_703439.1| RNA polymerase I [Plasmodium falciparum 3D7] --	transcription;transcription from RNA polymerase I promoter;		nucleus;DNA-directed RNA polymerase I complex;	DNA binding;DNA-directed RNA polymerase activity;
42.m03303_at	2.48401	0.595467	82.6658	64.3967	101.624	136.169	1.47915	212.207	179.596	243.71	142.542	TPR domain-containing protein	TGME49_023710	12:3578009..3586255	TPR domain-containing protein |dbj|BAD61289.1| acetyltransferase 1-like [Oryza sativa (japonica cultivar-group)] --
33.m02208_at	2.41225	0.664009	27.3773	24.6768	31.2632	41.0812	1.60175	69.7962	53.5607	80.0037	43.004	WD-40 repeat protein, putative	TGME49_014200	12:6038876..6048654	WD-40 repeat protein, putative |gb|AAH59354.1| MGC69179 protein [Xenopus laevis] --
57.m03121_at	2.3943	0.613096	69.2759	57.62	84.8235	111.678	1.46794	172.57	148.901	199.812	116.906	hypothetical protein	TGME49_066680	11:1127438..1128101	hypothetical protein
35.m00869_at	2.37591	0.623158	55.5214	41.7738	66.8289	87.7498	1.48057	137.518	116.331	161.121	91.857	hypothetical protein	TGME49_016210	13:6313285..6337178	hypothetical protein |ref|XP_665542.1| hypothetical protein Chro.10343 [Cryptosporidium hominis TU502] gb|EAL35312.1| hypothetical protein Chro.10343 [Cryptosporidium hominis] --
37.m00011_at	2.30813	0.638298	46.3183	41.0102	55.249	72.0536	1.47328	112.138	93.6863	128.336	75.4261	hypothetical protein	TGME49_017610	14:1913856..1918115	hypothetical protein
39.m00330_at	2.30647	0.637279	124.027	100.823	144.163	192.713	1.46987	298.314	255.213	347.282	201.733	phosphoribosylpyrophosphate synthetase, putative	TGME49_020100	6:134390..137154	phosphoribosylpyrophosphate synthetase, putative |emb|CAD52399.1| phosphoribosylpyrophosphate synthetase [Plasmodium falciparum 3D7] ref|NP_705163.1| phosphoribosylpyrophosphate synthetase [Plasmodium falciparum 3D7] --	pentose-phosphate shunt;purine ribonucleoside salvage;	ribose phosphate diphosphokinase activity;
547.m00089_at	2.28901	0.624853	152.555	123.126	187.165	239.914	1.43029	362.575	311.075	415.268	251.144	uracil-DNA glycosylase, putative	TGME49_107650	11:5128314..5131454	uracil-DNA glycosylase, putative |ref|XP_764939.1| uracil-DNA glycosylase [Theileria parva strain Muguga] gb|EAN32656.1| uracil-DNA glycosylase, putative [Theileria parva] --	base-excision repair;	uracil DNA N-glycosylase activity;
46.m01607_at	2.27941	0.606133	54.445	45.9737	66.2562	89.0201	1.38163	129.313	117.597	149.686	93.1867	aminotransferase, putative	TGME49_034440	12:4334253..4339111	aminotransferase, putative |gb|AAF10603.1| aminotransferase, putative [Deinococcus radiodurans R1] ref|NP_294754.1| aminotransferase, putative [Deinococcus radiodurans R1] --
80.m02288_at	2.24845	0.622939	37.2982	31.9933	45.6343	59.3571	1.40065	87.6576	77.3321	104.375	62.1353	trypsin, putative	TGME49_090840	11:3970118..3976451	trypsin, putative |emb|CAI73735.1| serine protease (zymogen-like), putative [Theileria annulata] ref|XP_954412.1| serine protease [Theileria annulata strain Ankara] --	proteolysis;proteolysis;	trypsin activity;serine-type peptidase activity;
583.m05480_at	2.24835	0.647013	29.0169	22.7942	33.4251	44.3538	1.45471	68.5825	59.1716	90.4745	46.4298	hypothetical protein	TGME49_112340	13:2611409..2613062	hypothetical protein
162.m00323_at	2.21248	0.663943	85.128	71.8018	98.3185	127.423	1.46896	197.068	164.742	218.026	133.387	WD domain, G-beta repeat containing protein	TGME49_101390	5:2371838..2380527	WD domain, G-beta repeat containing protein |emb|CAI75805.1| hypothetical protein, conserved [Theileria annulata] ref|XP_955281.1| hypothetical protein TA18270 [Theileria annulata strain Ankara] --
59.m00018_at	2.18444	0.646484	41.371	35.9066	43.6376	63.8031	1.4122	94.4834	88.942	102.957	66.7894	WD domain, G-beta repeat-containing protein	TGME49_068640	10:6374808..6382074	WD domain, G-beta repeat-containing protein |ref|XP_668565.1| YER082C [Cryptosporidium hominis TU502] gb|EAL38332.1| YER082C [Cryptosporidium hominis] --
541.m01188_at	2.17765	0.674635	39.7031	34.0994	43.8999	58.578	1.46912	90.5243	77.072	100.553	61.3198	GTPase of unknown function domain-containing protein	TGME49_105750	11:5634124..5642818	GTPase of unknown function domain-containing protein |ref|XP_765275.1| hypothetical protein TP02_0708 [Theileria parva strain Muguga] gb|EAN32992.1| hypothetical protein, conserved [Theileria parva] --			intracellular;	GTP binding;
541.m01225_at	2.16819	0.668139	54.1375	43.8596	67.0409	79.8537	1.44865	122.514	99.8148	151.506	83.5912	DNA-directed RNA polymerase III largest subunit, putative	TGME49_106290	11:6001097..6011782	DNA-directed RNA polymerase III largest subunit, putative |emb|CAD98371.1| DNA-directed RNA polymerase II/III subunit, probable [Cryptosporidium parvum] --	transcription;transcription from RNA polymerase III promoter;		nucleus;DNA-directed RNA polymerase III complex;	DNA binding;DNA-directed RNA polymerase activity;
20.m03940_at	2.163	0.678283	38.1151	32.0022	41.3285	55.9324	1.46713	86.117	75.7763	90.4014	58.5504	hypothetical protein	TGME49_006300	8:1043990..1046467	hypothetical protein					hypothetical protein	NOL1/NOP2/sun family	rRNA processing and ribosomal subunit processing
49.m03275_at	2.15179	0.631551	33.8706	31.7799	37.3927	53.5288	1.35896	76.1773	74.7313	80.0983	56.0342	protein kinase domain-containing protein	TGME49_042110	7:1881677..1883302	protein kinase domain-containing protein |emb|CAJ27112.1| rhoptry protein 17 [Toxoplasma gondii] --	protein amino acid phosphorylation;	protein kinase activity;ATP binding;
57.m01862_at	2.13823	0.643327	79.1333	63.0423	95.9728	121.661	1.37558	176.438	153.216	204.091	127.355	N2,N2-dimethylguanosine tRNA methyltransferase, putative	TGME49_067480	11:720269..726932	N2,N2-dimethylguanosine tRNA methyltransferase, putative |ref|XP_765091.1| N2,N2-dimethylguanosine tRNA methyltransferase [Theileria parva strain Muguga] gb|EAN32808.1| N2,N2-dimethylguanosine tRNA methyltransferase, putative [Theileria parva] --	tRNA modification;tRNA processing;	RNA binding;tRNA (guanine-N2-)-methyltransferase activity;tRNA (guanine-N2-)-methyltransferase activity;	apicoplast;
59.m03666_at	2.13388	0.697818	101.58	96.5215	107.613	145.459	1.48906	228.191	196.927	265.919	152.267	radical SAM domain-containing protein	TGME49_073140	10:3632923..3640040	radical SAM domain-containing protein |ref|NP_565035.1| catalytic/ iron ion binding [Arabidopsis thaliana] gb|AAK56263.1| At1g72090/F28P5_4 [Arabidopsis thaliana] gb|AAG51137.1| unknown protein [Arabidopsis thaliana] gb|AAO11628.1| At1g72090/F28P5_4 [Arabidopsis thaliana] --
42.m00110_at	2.11826	0.68298	102.316	96.1125	112.902	149.517	1.44673	227.71	200.038	267.15	156.515	conserved hypothetical protein	TGME49_028770	12:94607..100310	conserved hypothetical protein |ref|XP_665749.1| hypothetical protein Chro.70305 [Cryptosporidium hominis TU502] gb|EAL35518.1| hypothetical protein Chro.70305 [Cryptosporidium hominis] --
39.m00618_at	2.08786	0.635225	164.515	146.666	192.283	257.538	1.32626	357.957	336.483	383.861	269.592	hypothetical protein		6:498775..499428	hypothetical protein
27.m00834_at	2.06067	0.673743	119.627	102.578	142.53	176.337	1.38836	257.733	221.313	284.537	184.591	replication factor C subunit, putative	TGME49_010960	5:1966718..1971317	replication factor C subunit, putative |ref|XP_763452.1| replication factor C subunit 4 [Theileria parva strain Muguga] gb|EAN31169.1| replication factor C subunit 4, putative [Theileria parva] --	DNA replication;DNA replication;	ATP binding;	DNA replication factor C complex;protein complex;protein complex;	nucleotide binding;DNA binding;ATP binding;ATP binding;nucleoside-triphosphatase activity;
20.m03792_at	2.0518	0.672196	121.178	107.619	135.532	179.184	1.37921	260.161	236.235	307.615	187.571	hypothetical protein	TGME49_003370	8:2503434..2505758	hypothetical protein					hypothetical protein	Utp12	in conjunction with U3 ribonucleoprotein are beloved to be involved in 18S rRNA biogenesis.
35.m00005_at	2.05153	0.662499	123.329	100.986	157.449	183.709	1.35914	263.239	221.328	309.732	192.307	hypothetical protein	TGME49_016120	13:6386370..6387853	hypothetical protein
583.m11411_at	2.02607	0.680793	80.9757	69.9915	93.8958	117.855	1.37934	170.736	148.135	184.072	123.372	SRS domain containing protein	TGME49_111440	13:2063213..2063872	SRS domain containing protein |gb|AAK26627.1| surface antigen [Toxoplasma gondii] --
583.m00619_at	2.0205	0.674448	1491.59	1307.81	1710.88	2196.36	1.36272	3143.01	2809.03	3518.79	2299.16	60s ribosomal protein L4, putative	TGME49_109120	13:505017..506267	60s ribosomal protein L4, putative |gb|ABB00910.1| 60S ribosomal subunit protein L4 [Toxoplasma gondii] --	protein biosynthesis;protein biosynthesis;protein biosynthesis;	RNA binding;structural constituent of ribosome;structural constituent of ribosome;	intracellular;intracellular;ribosome;ribosome;large ribosomal subunit;	RNA binding;structural constituent of ribosome;structural constituent of ribosome;structural constituent of ribosome;
42.m00106_at	2.01344	0.715481	136.085	114.253	157.053	188.197	1.44058	286.876	236.227	342.817	197.005	conserved hypothetical protein	TGME49_028490	12:238586..242287	conserved hypothetical protein |ref|XP_765741.1| hypothetical protein TP01_0214 [Theileria parva strain Muguga] gb|EAN33458.1| hypothetical protein TP01_0214 [Theileria parva] --
49.m00023_at	2.01137	0.670165	91.9806	70.6307	106.825	135.607	1.34795	192.065	175.33	215.496	141.954	pescadillo homolog, putative / BRCT domain-containing protein	TGME49_039790	7:911850..917417	pescadillo homolog, putative / BRCT domain-containing protein |ref|XP_668078.1| BRCA1 domain protein [Cryptosporidium hominis TU502] gb|EAL37855.1| BRCA1 domain protein [Cryptosporidium hominis] --	cell proliferation;		intracellular;intracellular;nucleolus;
52.m01527_s_at	2.01082	0.675616	378.113	349.887	420.327	558.449	1.35854	796.439	732.893	867.475	584.587	hypothetical protein	TGME49_052060	4:372635..374325	hypothetical protein |emb|CAJ20297.1| hypothetical protein [Toxoplasma gondii] --					hypothetical protein	none of significance
59.m03569_at	1.98937	0.721738	32.9938	31.3884	34.7989	45.6904	1.43581	69.0535	60.5703	80.5449	47.8289	hypothetical protein	TGME49_071330	10:4561136..4563077	hypothetical protein
35.m00908_at	1.98891	0.665833	52.7504	45.9411	60.4438	78.748	1.32428	109.244	102.138	112.772	82.4338	hypothetical protein	TGME49_016740	13:5919614..5924476	hypothetical protein |emb|CAB81254.1| putative protein [Arabidopsis thaliana] emb|CAA18711.1| putative protein [Arabidopsis thaliana] --
44.m02604_at	1.97863	0.676787	619.627	521.605	738.813	908.165	1.33911	1277.87	1159.79	1448.82	950.672	cyclophilin, putative	TGME49_030520	10:847721..848239	cyclophilin, putative |gb|AAA17998.1| 20 kDa cyclophilin precursor --	protein folding;protein folding;	cyclosporin A binding;	cytosol;
42.m03611_at	1.9754	0.712556	364.799	324.316	406.398	508.896	1.40758	756.766	653.971	885.854	532.715	eukaryotic translation initiation factor 3 subunit 5, putative	TGME49_028190	12:451530..453761	eukaryotic translation initiation factor 3 subunit 5, putative |emb|CAI76482.1| hypothetical protein, conserved [Theileria annulata] ref|XP_953107.1| hypothetical protein TA08465 [Theileria annulata strain Ankara] --
49.m03383_at	1.97231	0.726834	65.9597	61.1695	72.4279	90.5613	1.43354	136.605	116.433	149.634	94.8	hypothetical protein	TGME49_044020	7:2933045..2934727	hypothetical protein |ref|XP_625401.1| hypothetical protein cgd2_320 [Cryptosporidium parvum Iowa II] gb|EAK87400.1| similar to uncharacterized expressed protein [Cryptosporidium parvum] --
38.m01052_at	1.95017	0.68604	31.7964	29.6993	34.6206	46.2753	1.3379	64.8908	60.9462	70.1942	48.4412	hypothetical protein	TGME49_018570	14:1378329..1382528	hypothetical protein |ref|XP_628335.1| ART-4 protein; PIN+Zn ribbon domains. involved in RNA metabolism [Cryptosporidium parvum Iowa II] gb|EAK90206.1| ART-4 protein; PIN+Zn ribbon domains. involved in RNA metabolism [Cryptosporidium parvum] --					hypothetical protein	NOB1_Zn_bind	zinc ribbon and is found on the RNA binding protein NOB1
35.m01983_at	1.94395	0.722276	580.6	565.089	591.594	803.849	1.40407	1184.69	1053.6	1290.83	841.473	conserved hypothetical protein	TGME49_016770	13:5895489..5896217	conserved hypothetical protein
46.m00011_at	1.90526	0.73922	83.4106	77.9285	89.0798	112.712	1.4084	166.758	143.544	178.072	117.987	hypothetical protein	TGME49_034600;TGME49_034610	12:4430400..4443659	hypothetical protein |ref|XP_625588.1| hypothetical protein cgd5_4260 [Cryptosporidium parvum Iowa II] gb|EAK87574.1| WD40 repeat protein [Cryptosporidium parvum] --					hypothetical protein; hypothetical protein	domain of unknown function; WD40 repeats	repeats involved in protein-protein interactions with a variety of functions ranging from signal transduction and transcription regulation to cell cycle control and apoptosis
38.m00002_at	1.87841	0.733286	1970.07	1823.45	2258.44	2676.67	1.37741	3889.99	3221.02	4573.08	2801.95	60S acidic ribosomal protein P0	TGME49_018410	14:1489383..1490924	60S acidic ribosomal protein P0 |gb|AAO61487.1| ribosomal P protein [Toxoplasma gondii] --	protein biosynthesis;translational elongation;ribosome biogenesis and assembly;	structural constituent of ribosome;	intracellular;mitochondrion;ribosome;cytosolic large ribosomal subunit (sensu Eukaryota);	structural constituent of ribosome;structural constituent of ribosome;
57.m01806_at	1.87816	0.731895	51.3012	43.8863	59.1755	69.6891	1.37461	100.996	84.9451	113.467	72.9509	tRNA synthetase, putative	TGME49_066730	11:1097039..1102190	tRNA synthetase, putative |ref|YP_301096.1| leucyl-tRNA synthetase [Staphylococcus saprophyticus subsp. saprophyticus ATCC 15305] dbj|BAE18151.1| leucyl-tRNA synthetase [Staphylococcus saprophyticus subsp. saprophyticus ATCC 15305] --	protein biosynthesis;leucyl-tRNA aminoacylation;	leucine-tRNA ligase activity;	apicoplast;
52.m01611_at	1.8774	0.699143	91.4074	80.2199	105.539	129.959	1.31257	179.146	163.484	196.106	136.042	GTP cyclohydrolase I, putative	TGME49_053780	4:1184156..1186674	GTP cyclohydrolase I, putative |gb|ABB53417.1| GTP cyclohydrolase I [Toxoplasma gondii] --	one-carbon compound metabolism;biosynthesis;folic acid and derivative biosynthesis;	GTP cyclohydrolase I activity;GTP cyclohydrolase I activity;
49.m03158_at	1.84664	0.714991	64.5862	56.8256	72.1357	90.0003	1.32033	124.639	115.547	135.833	94.2128	WD domain, G-beta repeat-containing protein	TGME49_039590	7:783650..790468	WD domain, G-beta repeat-containing protein |ref|XP_760407.1| hypothetical protein UM04260.1 [Ustilago maydis 521] gb|EAK85309.1| hypothetical protein UM04260.1 [Ustilago maydis 521] --
80.m02245_at	1.83883	0.704039	588.156	477.874	706.903	827.214	1.29461	1124.35	998.74	1220.45	865.932	eukaryotic translation initiation factor 3 delta subunit, putative	TGME49_089830	11:3565174..3570422	eukaryotic translation initiation factor 3 delta subunit, putative |ref|XP_766613.1| eukaryotic translation initiation factor 3 subunit 2 [Theileria parva strain Muguga] gb|EAN34330.1| eukaryotic translation initiation factor 3 subunit 2, putative [Theileria parva] --	regulation of translational initiation;	translation initiation factor activity;	eukaryotic translation initiation factor 3 complex;
583.m00658_at	1.83819	0.731173	254.2	218.56	282.787	345.963	1.34404	488.25	423.688	514.852	362.156	WD repeat protein, putative	TGME49_111870	13:2325623..2333592	WD repeat protein, putative |ref|XP_625913.1| hypothetical protein cgd4_3360 [Cryptosporidium parvum Iowa II] gb|EAK87920.1| WD repeat protein [Cryptosporidium parvum] --	nucleosome assembly;		chromatin assembly complex;
59.m03390_at	1.83003	0.710387	60.1692	52.3262	72.9929	84.0497	1.30003	115.163	100.823	136.498	87.9837	conserved hypothetical protein	TGME49_068580	10:6410560..6415575	conserved hypothetical protein |ref|XP_765909.1| hypothetical protein TP01_0382 [Theileria parva strain Muguga] gb|EAN33626.1| hypothetical protein TP01_0382 [Theileria parva] --
65.m00003_at	1.82743	0.740251	466.066	454.63	471.794	629.63	1.35276	893.926	818.907	975.606	659.1	multiprotein bridging factor type 1, putative	TGME49_078530	14:6001593..6003358	multiprotein bridging factor type 1, putative |gb|AAF98322.1| multiprotein bridging factor type 1 [Cryptosporidium parvum] --		DNA binding;transcription coactivator activity;
80.m02253_at	1.82471	0.742669	56.2063	46.8399	61.8269	75.2196	1.35516	107.284	92.4476	124.15	78.7403	uroporphyrinogen decarboxylase, putative	TGME49_089940	11:3623795..3630872	uroporphyrinogen decarboxylase, putative |ref|YP_445821.1| uroporphyrinogen decarboxylase [Salinibacter ruber DSM 13855] gb|ABC44800.1| uroporphyrinogen decarboxylase [Salinibacter ruber DSM 13855] --	porphyrin biosynthesis;	uroporphyrinogen decarboxylase activity;
20.m03918_at	1.81503	0.739104	1033.83	912.715	1130.59	1394.39	1.3415	1962.5	1754.35	2073.72	1459.66	nascent polypeptide-associated complex alpha chain, putative	TGME49_005560	8:1273134..1302426	nascent polypeptide-associated complex alpha chain, putative |ref|XP_475153.1| putative nascent polypeptide associated complex alpha chain [Oryza sativa (japonica cultivar-group)] gb|AAT58840.1| putative nascent polypeptide associated complex alpha chain [Oryza sativa (japonica cultivar-group)] dbj|BAC78570.1| nascent polypeptide associated complex alpha chain [Oryza sativa (japonica cultivar-gro…	phosphate transport;		cytoplasm;
20.m00340_at	1.81104	0.700577	60.0357	50.3794	69.5948	85.1117	1.26878	113.393	102.213	124.885	89.0954	GTPase-related	TGME49_003490	8:2437575..2443267	GTPase-related |ref|XP_001119916.1| PREDICTED: similar to CG3983-PB, isoform B [Apis mellifera] --			intracellular;	GTP binding;
588.m00009_at	1.80425	0.714723	611.31	583.513	629.788	855.095	1.28954	1154.32	1132.12	1175.42	895.117	hypothetical protein	TGME49_117100	15:911806..912162	hypothetical protein					hypothetical protein	none of significance
83.m01278_at	1.79917	0.735416	663.934	591.092	720.832	900.564	1.32313	1249.7	1137.55	1323.12	942.715	eukaryotic translation initiation factor 3, putative	TGME49_094670;TGME49_094680	1:1051485..1058542	eukaryotic translation initiation factor 3, putative |emb|CAJ20346.1| eukaryotic translation initiation factor, putative [Toxoplasma gondii] --	protein biosynthesis;	translation initiation factor activity;
27.m00001_at	1.79495	0.718514	56.1828	50.0086	68.0434	77.6017	1.2897	105.337	93.9871	123.602	81.2339	dihydroorotate dehydrogenase	TGME49_010790	5:2016061..2026237	dihydroorotate dehydrogenase |gb|AAM46067.1| dihydroorotate dehydrogenase [Toxoplasma gondii] --	'de novo' pyrimidine base biosynthesis;'de novo' pyrimidine base biosynthesis;	dihydroorotate dehydrogenase activity;	membrane;	dihydroorotate dehydrogenase activity;dihydroorotate dehydrogenase activity;dihydroorotate oxidase activity;
42.m03297_at	1.79349	0.727996	60.3453	52.7267	63.7581	82.6673	1.30566	113.389	103.972	129.415	86.5365	inositol monophosphatase domain-containing protein	TGME49_023670	12:3602388..3606805	inositol monophosphatase domain-containing protein |ref|YP_661225.1| 3'(2'),5'-bisphosphate nucleotidase [Pseudoalteromonas atlantica T6c] gb|ABG40171.1| 3'(2'),5'-bisphosphate nucleotidase [Pseudoalteromonas atlantica T6c] --		inositol or phosphatidylinositol phosphatase activity;
59.m00071_at	1.79155	0.721193	157.538	142.633	189.833	216.998	1.29205	294.985	257.464	335.419	227.155	nucleolar protein family A, putative	TGME49_072010	10:4216717..4220286	nucleolar protein family A, putative |ref|XP_626120.1| small nucleolar RNP protein , Gar1 protein RNA binding region, transcripts identified by EST [Cryptosporidium parvum Iowa II] gb|EAK88081.1| small nucleolar RNP protein , Gar1 protein RNA binding region, transcripts identified by EST [Cryptosporidium parvum] --	rRNA processing;ribosome biogenesis;RNA modification;		small nucleolar ribonucleoprotein complex;	rRNA binding;
20.m03687_at	1.78324	0.7395	128.407	122.001	131.168	173.591	1.31871	239.779	226.932	251.737	181.716	hypothetical protein	TGME49_002030	8:3642394..3649838	hypothetical protein					hypothetical protein	Poly(ADP-ribose) polymerase catalytic domain	Poly(ADP-ribose) polymerase catalyses the covalent attachment of ADP-ribose units from NAD+ to itself and to a limited number of other DNA binding proteins, which decreases their affinity for DNA.
113.m00787_at	1.77969	0.728221	55.1307	46.5335	64.8665	75.1153	1.29601	102.475	92.0137	121.344	78.631	DNA-directed RNA polymerase I, beta subunit, putative	TGME49_097530	3:1843189..1861676	DNA-directed RNA polymerase I, beta subunit, putative |ref|XP_668380.1| DNA-directed RNA polymerase I polypeptide 2 (RNA polymerase I subunit 2) [Cryptosporidium hominis TU502] gb|EAL38145.1| DNA-directed RNA polymerase I polypeptide 2 (RNA polymerase I subunit 2) [Cryptosporidium hominis] --	transcription from RNA polymerase I promoter;	DNA binding;	DNA-directed RNA polymerase I complex;
145.m00001_at	1.77753	0.714428	2342.48	2059.94	2616.1	3260.95	1.26992	4341.76	4112.93	4760.89	3413.58	ribosomal protein L37a	TGME49_100190	14:129083..131355	ribosomal protein L37a |gb|AAQ23712.1| N1 [Toxoplasma gondii] --	protein biosynthesis;protein biosynthesis;protein biosynthesis;	structural constituent of ribosome;structural constituent of ribosome;	intracellular;intracellular;mitochondrion;ribosome;ribosome;cytosolic large ribosomal subunit (sensu Eukaryota);	structural constituent of ribosome;structural constituent of ribosome;structural constituent of ribosome;
65.m00009_at	1.77568	0.71157	85.0834	76.3045	95.3861	118.987	1.26352	157.471	148.506	163.84	124.556	mitochondrial carrier domain-containing protein	TGME49_077090	14:6677908..6683669	mitochondrial carrier domain-containing protein |emb|CAI74379.1| mitochondrial solute carrier-like protein, putative [Theileria annulata] ref|XP_952111.1| mitochondrial solute carrier-like protein [Theileria annulata strain Ankara] --	transport;transport;	binding;binding;	membrane;membrane;	binding;binding;binding;binding;
50.m03346_at	1.75106	0.724287	124.27	104.58	150.981	170.091	1.26827	226.533	204.088	253.077	178.052	tetrapyrrole (corrin/porphyrin) methylase domain-containing protein	TGME49_049920	14:4901368..4903510	tetrapyrrole (corrin/porphyrin) methylase domain-containing protein |gb|EAR93447.1| diphthine synthase family protein [Tetrahymena thermophila SB210] --	metabolism;	diphthine synthase activity;methyltransferase activity;
20.m03667_at	1.72214	0.748439	163.511	140.148	188.411	217.158	1.28891	294.515	265.092	344.822	227.322	eukaryotic translation initiation factor 3 subunit 10, putative	TGME49_001680	8:3816938..3825339	eukaryotic translation initiation factor 3 subunit 10, putative |emb|CAI73813.1| eukaryotic translation initiation factor 3 subunit 10, putative [Theileria annulata] ref|XP_954490.1| eukaryotic translation initiation factor 3 subunit 10 [Theileria annulata strain Ankara] --	regulation of translational initiation;	translation initiation factor activity;	eukaryotic translation initiation factor 3 complex;
83.m02721_at	1.7119	0.749153	40.5757	36.3344	48.1466	53.8306	1.28248	72.4983	62.7816	76.8344	56.3502	hypothetical protein	TGME49_094310	1:787964..788575	hypothetical protein |emb|CAJ20371.1| hypothetical protein [Toxoplasma gondii] --
25.m01831_at	1.6963	0.751952	160.853	144.878	178.615	213.33	1.27554	285.291	258.148	297.452	223.315	ATP-dependent DNA helicase, putative	TGME49_008840	2:891172..901188	ATP-dependent DNA helicase, putative |emb|CAJ20592.1| DNA helicase, putative [Toxoplasma gondii] --		nucleic acid binding;helicase activity;ATP binding;ATP binding;ATP-dependent helicase activity;
33.m01281_at	1.69259	0.754269	51.2963	46.6596	56.434	67.793	1.27667	90.7494	84.8371	99.4333	70.9661	hypothetical protein	TGME49_014370	12:6205967..6209732	hypothetical protein					hypothetical protein	none of significance
80.m02140_at	1.68943	0.736266	53.2317	49.6534	59.548	72.1283	1.24387	93.9544	90.7812	97.0302	75.5043	hypothetical protein	TGME49_088330	11:2537583..2543386	hypothetical protein |emb|CAI73354.1| hypothetical protein, conserved [Theileria annulata] ref|XP_954031.1| hypothetical protein TA06820 [Theileria annulata strain Ankara] --					hypothetical protein	none of significance
83.m01263_at	1.68143	0.782384	87.5191	72.7565	94.8193	111.286	1.31553	154.133	132.215	178.044	116.494	ubiquitin carboxyl-terminal hydrolase, putative	TGME49_094360	1:837623..845571	ubiquitin carboxyl-terminal hydrolase, putative |emb|CAJ20366.1| ubiquitin carboxyl-terminal hydrolase, putative [Toxoplasma gondii] --	ubiquitin-dependent protein catabolism;ubiquitin-dependent protein catabolism;	cysteine-type endopeptidase activity;ubiquitin thiolesterase activity;ubiquitin thiolesterase activity;
55.m00221_at	1.67582	0.778087	2107.67	1819.25	2401.11	2694.9	1.30393	3699.84	3152.52	4188.95	2821.03	40s ribosomal protein S14, putative	TGME49_063700	9:379039..380749	40s ribosomal protein S14, putative |gb|AAB60274.1| ribosomal protein S14 sp|P46295|RS14_CHLRE 40S ribosomal protein S14 --	protein biosynthesis;protein biosynthesis;protein biosynthesis;	RNA binding;structural constituent of ribosome;	intracellular;intracellular;ribosome;ribosome;cytosolic small ribosomal subunit (sensu Eukaryota);	RNA binding;structural constituent of ribosome;structural constituent of ribosome;
583.m05450_at	1.67031	0.764819	41.1774	36.4515	46.2814	53.6439	1.27748	71.894	64.9934	78.5343	56.1547	hypothetical protein	TGME49_111750	13:2238939..2241960	hypothetical protein |gb|AAH49647.1| Wibg protein [Mus musculus] --					hypothetical protein	Mago binding domain	Binds to Mago alpha-helices; Mago proteins maybe involved in nuclear trafficking and RNA processing
44.m00051_at	1.66377	0.770892	180.78	151.736	198.761	233.368	1.28259	314.253	285.394	345.472	244.291	prohibitin-related	TGME49_033100	10:2414960..2419345	prohibitin-related |dbj|BAD08534.1| prohibitin-like protein [Theileria orientalis] --	cellular physiological process;		mitochondrion;
31.m00878_at	1.66244	0.767681	381.656	345.724	431.809	495.037	1.27623	663.512	598.822	744.029	518.208	small nuclear ribonucleoprotein F (snRNP-F), putative	TGME49_013410	6:950943..952776	small nuclear ribonucleoprotein F (snRNP-F), putative |dbj|BAD27986.1| putative small nuclear ribonucleoprotein polypeptide F [Oryza sativa (japonica cultivar-group)] --	mRNA processing;		nucleus;nucleus;small nucleolar ribonucleoprotein complex;small nucleolar ribonucleoprotein complex;mitochondrion;ribonucleoprotein complex;
49.m00052_at	1.66101	0.749032	497.634	440.399	561.654	662.003	1.24415	862.988	803.464	901.291	692.988	nucleosome assembly protein-related	TGME49_044110	7:2999567..3005225	nucleosome assembly protein-related |ref|XP_763467.1| nucleosome assembly protein 1 [Theileria parva strain Muguga] gb|EAN31184.1| nucleosome assembly protein 1, putative [Theileria parva] --	nucleosome assembly;nucleosome assembly;	DNA binding;	nucleus;nucleus;	DNA binding;
145.m00001_x_at	1.65453	0.744829	2281.99	1981.01	2584.66	3050.69	1.23234	3939.02	3726.57	4194.43	3193.48	ribosomal protein L37a	TGME49_100190	14:129083..131355	ribosomal protein L37a |gb|AAQ23712.1| N1 [Toxoplasma gondii] --
80.m02179_at	1.64504	0.767245	62.8885	58.4659	68.1123	81.8347	1.26215	108.241	99.9244	113.89	85.665	ABC transporter, putative	TGME49_088920	11:2900008..2906102	ABC transporter, putative |gb|AAZ20818.1| ATP-binding cassette, sub-family G, member 4 [Toxoplasma gondii] --	transport;transport;	ATP binding;	membrane;membrane;
44.m02663_at	1.6445	0.760774	123.724	107.576	145.286	161.658	1.2511	212.177	191.067	229.922	169.225	translational activator, putative	TGME49_031480	10:1454979..1471499	translational activator, putative |ref|NP_176659.2| unknown protein [Arabidopsis thaliana] --
37.m00754_at	1.63891	0.776942	84.0382	76.6692	93.5722	107.89	1.27334	144.487	129.833	159.045	112.939	DNA-directed RNA polymerases III, 39 kDa polypeptide, putative	TGME49_017580	14:1876399..1887173	DNA-directed RNA polymerases III, 39 kDa polypeptide, putative |emb|CAD98274.1| DNA-directed RNA polymerases iii 39 Kd polypeptide, possible [Cryptosporidium parvum] ref|XP_627789.1| RNA polymerase III C34 subunit; rpc34p ortholog [Cryptosporidium parvum Iowa II] gb|EAK90049.1| RNA polymerase III C34 subunit; rpc34p ortholog [Cryptosporidium parvum] --	transcription;	DNA-directed RNA polymerase activity;	nucleus;membrane;	DNA binding;DNA-directed RNA polymerase activity;DNA-directed RNA polymerase activity;
42.m00007_at	1.63476	0.762412	32.4906	30.3767	35.5856	42.5477	1.24636	55.5451	52.7049	58.2153	44.5391	elongation factor G, putative	TGME49_023970	12:3360178..3362430	elongation factor G, putative |gb|AAO89793.1| translation elongation factor G [Coxiella burnetii RSA 493] sp|Q83ES7|EFG_COXBU Elongation factor G (EF-G) ref|NP_819279.1| translation elongation factor G [Coxiella burnetii RSA 493] --	protein biosynthesis;protein biosynthesis;translational elongation;translational elongation;	translation elongation factor activity;GTP binding;GTP binding;	intracellular;mitochondrion;	translation elongation factor activity;translation elongation factor activity;GTP binding;GTP binding;GTP binding;
59.m03713_at	1.6276	0.774548	196.243	169.201	228.193	251.903	1.26066	333.792	292.403	377.481	263.693	10 kDa chaperonin, putative	TGME49_073960	10:3140233..3148236	10 kDa chaperonin, putative |emb|CAH04520.1| Cpn20 protein [Toxoplasma gondii] --			apicoplast;
59.m06091_at	1.61466	0.783978	394.679	345.567	418.728	502.087	1.26585	667.055	623.185	750.303	525.587	proteasome PCI domain-containing protein	TGME49_073520	10:3418103..3425391	proteasome PCI domain-containing protein |ref|XP_764942.1| eukaryotic translation initiation factor 3 subunit 6 [Theileria parva strain Muguga] gb|EAN32659.1| eukaryotic translation initiation factor 3 subunit 6, putative [Theileria parva] --
59.m00027_at	1.60126	0.776149	359.628	337.932	375.866	463.052	1.24282	602.771	582.41	633.111	484.725	MIF4G domain-containing protein	TGME49_069180	10:6006498..6012739	MIF4G domain-containing protein |ref|NP_700950.1| hypothetical protein PF11_0086 [Plasmodium falciparum 3D7] gb|AAN35674.1| hypothetical protein [Plasmodium falciparum 3D7] --	protein biosynthesis;	RNA binding;
57.m01820_at	1.58408	0.808832	490.065	457.355	552.132	604.273	1.28126	814.385	688.033	898.661	632.556	cyclin, N-terminal domain-containing protein	TGME49_066900	11:1011753..1013143	cyclin, N-terminal domain-containing protein |gb|EAS05969.1| Cyclin, N-terminal domain containing protein [Tetrahymena thermophila SB210] --
583.m05525_at	1.57076	0.784428	75.1898	63.815	80.2395	95.463	1.23215	123.248	115.202	130.762	99.9312	hypothetical protein	TGME49_113070	13:3073427..3074347	hypothetical protein
44.m02743_at	1.56352	0.781668	69.8306	65.2446	75.6364	89.2068	1.22215	114.264	108.576	122.049	93.3822	hypothetical protein	TGME49_032680	10:2219005..2227931	hypothetical protein					hypothetical protein	none of significance
80.m00057_at	1.54698	0.785131	425.092	388.718	479.859	539.881	1.21458	688.579	632.76	782.136	565.15	polypyrimidine track-binding protein, putative	TGME49_090660	11:3912560..3918365	polypyrimidine track-binding protein, putative |emb|CAG25235.1| polypyrimidine tract binding protein, putative [Plasmodium falciparum 3D7] ref|XP_966055.1| polypyrimidine tract binding protein [Plasmodium falciparum 3D7] --
80.m02194_at	1.54308	0.778322	27.0331	25.0622	31.0098	34.6111	1.20102	43.6234	39.5146	47.9765	36.2311	hypothetical protein	TGME49_089110	11:3088679..3092287	hypothetical protein
33.m01305_at	1.53371	0.819538	439.506	414.81	463.33	535.881	1.25693	706.411	641.443	754.511	560.962	mitochondrial acidic protein mam33, mitochondrial precursor.	TGME49_014790	12:6435503..6437523	mitochondrial acidic protein mam33, mitochondrial precursor. |gb|AAN36942.1| hypothetical protein, conserved [Plasmodium falciparum 3D7] ref|NP_702218.1| hypothetical protein PF14_0329 [Plasmodium falciparum 3D7] --			mitochondrion;mitochondrial matrix;mitochondrial matrix;
42.m03570_at	1.52122	0.789214	39.3146	37.544	42.8228	49.7559	1.20057	62.556	60.0614	64.8266	52.0848	lytB domain-containing protein	TGME49_027420	12:894498..898809	lytB domain-containing protein |ref|XP_762798.1| 4-hydroxy-3-methylbut-2-enyl diphosphate reductase LytB [Theileria parva strain Muguga] gb|EAN30515.1| LytB protein, putative [Theileria parva] --			apicoplast;
39.m00372_at	1.51774	0.802807	50.0495	44.511	57.0212	61.9848	1.21845	79.1997	72.2911	85.6031	64.886	protein phosphatase 2C, putative	TGME49_020610	6:492321..495888	protein phosphatase 2C, putative |dbj|BAD38042.1| putative protein phosphatase 2C [Oryza sativa (japonica cultivar-group)] --		catalytic activity;catalytic activity;catalytic activity;catalytic activity;
33.m01301_at	1.50918	0.810398	73.28	68.9644	78.8624	90.325	1.22304	116.103	105.06	133.576	94.5526	hypothetical protein	TGME49_014750	12:6405629..6414893	hypothetical protein
52.m01691_at	1.5054	0.810894	203.913	191.023	213.832	251.297	1.22072	321.667	295.176	348.901	263.059	hypothetical protein	TGME49_054940	4:2055794..2058492	hypothetical protein					hypothetical protein	none of significance
8.m00187_at	1.5012	0.831282	61.3094	56.4154	63.9873	73.6763	1.24792	96.4529	86.1433	103.223	77.1247	protein farnesyltranstransferase beta subunit, putative	TGME49_000370	10:6826717..6830102	protein farnesyltranstransferase beta subunit, putative |ref|XP_970739.1| PREDICTED: similar to farnesyltransferase, CAAX box, beta [Tribolium castaneum] --	protein amino acid farnesylation;	protein farnesyltransferase activity;zinc ion binding;	protein farnesyltransferase complex;membrane;
42.m00111_at	1.49582	0.799595	2585.74	2405.51	2891.09	3226.52	1.19605	4048.82	3731.4	4400.11	3377.53	ribosomal protein L15, putative	TGME49_028470	12:243491..245721	ribosomal protein L15, putative |ref|XP_762879.1| 60S ribosomal protein L15 [Theileria parva strain Muguga] gb|EAN30596.1| 60S ribosomal protein L15, putative [Theileria parva] --	protein biosynthesis;protein biosynthesis;protein biosynthesis;	structural constituent of ribosome;structural constituent of ribosome;	intracellular;intracellular;ribosome;ribosome;ribosome;	structural constituent of ribosome;structural constituent of ribosome;structural constituent of ribosome;
57.m01826_at	1.48937	0.836712	120.488	110.755	129.917	143.791	1.24617	187.985	167.262	199.504	150.521	calcium/calmodulin-dependent protein kinase II, putative	TGME49_066950	11:979381..985883	calcium/calmodulin-dependent protein kinase II, putative |ref|NP_172728.1| ATP binding / kinase/ protein kinase/ protein serine/threonine kinase/ protein-tyrosine kinase [Arabidopsis thaliana] gb|AAL32832.1| Unknown protein [Arabidopsis thaliana] gb|AAP31952.1| At1g12680 [Arabidopsis thaliana] --	protein amino acid phosphorylation;protein amino acid phosphorylation;	protein kinase activity;calcium- and calmodulin-dependent protein kinase activity;ATP binding;
72.m00003_at	1.489	0.839799	101.804	100.885	102.792	121.238	1.25046	158.91	147.573	168.58	126.913	p18 surface antigen	TGME49_080580	8:259924..260466	p18 surface antigen |gb|AAB69693.1| p18 surface antigen [Toxoplasma gondii] --
59.m00022_at	1.48839	0.814854	82.379	77.8206	87.0925	100.996	1.21282	128.34	120.946	136.319	105.723	hypothetical protein	TGME49_068840	10:6250222..6253521	hypothetical protein |ref|XP_744114.1| hypothetical protein [Plasmodium chabaudi chabaudi] emb|CAH75705.1| conserved hypothetical protein [Plasmodium chabaudi] --	RNA modification;	mRNA (2'-O-methyladenosine-N6-)-methyltransferase activity;	nucleus;	methyltransferase activity;mRNA (2'-O-methyladenosine-N6-)-methyltransferase activity;	mRNA-methyltransferase	MT-A70 domain	subunit of human mRNA:m6A methyl-transferase (MTase), that specifically methylates adenines in pre-mRNAs.
25.m00005_at	1.47613	0.810286	191.48	172.47	220.487	235.151	1.19609	295.079	269.91	316.291	246.157	50S ribosomal protein L28, putative	TGME49_009710	2:1407516..1408776	50S ribosomal protein L28, putative |emb|CAJ20658.1| large ribosomal protein l28 precursor, putative [Toxoplasma gondii] gb|AAC63958.1| large ribosomal protein L28 precursor [Toxoplasma gondii] gb|AAC63955.1| large ribosomal protein L28 precursor [Toxoplasma gondii] --	protein biosynthesis;protein biosynthesis;protein biosynthesis;	structural constituent of ribosome;structural constituent of ribosome;	intracellular;intracellular;ribosome;ribosome;large ribosomal subunit;apicoplast;	structural constituent of ribosome;structural constituent of ribosome;structural constituent of ribosome;
20.m00354_s_at	1.47322	0.830925	26.6429	23.5976	28.0364	31.9939	1.22414	41.0659	37.2009	43.6209	33.4913	cullin 3-related	TGME49_001770	8:3766118..3777003	cullin 3-related |ref|XP_474079.1| OSJNBa0063C18.16 [Oryza sativa (japonica cultivar-group)] emb|CAE05975.2| OSJNBa0063C18.16 [Oryza sativa (japonica cultivar-group)] emb|CAD41901.2| OSJNBa0033G05.2 [Oryza sativa (japonica cultivar-group)] --
541.m01224_at	1.45778	0.819536	234.346	219.076	244.322	285.702	1.19471	357.45	340.343	369.767	299.075	hypothetical protein	TGME49_106280	11:5997669..5998451	hypothetical protein |ref|NP_704334.1| hypothetical protein [Plasmodium falciparum 3D7] emb|CAD51153.1| hypothetical protein [Plasmodium falciparum 3D7] --	positive regulation of transcription;		nucleus;	transcription coactivator activity;	hypothetical protein	Med7 domain	Initially cloned in yeast, beloved to a comment of the Mediator complex which is a coactivator involved in the regulated transcription of nearly all RNA polymerase II-dependent genes
46.m02893_x_at	1.44452	0.813921	2530.7	2241.9	2784.95	3100.17	1.17572	3821.24	3531.63	4130.04	3245.28	60S ribosomal protein L29, putative	TGME49_034550	12:4393591..4394961	60S ribosomal protein L29, putative |gb|AAV34841.1| ribosomal protein L29 [Bombyx mori] --
113.m00012_at	1.44317	0.803766	332.158	299.332	358.021	412.392	1.15997	500.944	488.94	526.435	431.694	TCP-1/cpn60 family chaperonin, putative	TGME49_097500	3:1813636..1821194	TCP-1/cpn60 family chaperonin, putative |dbj|BAB83929.1| T-complex protein 1 [Babesia microti] --	protein folding;		chaperonin-containing T-complex;
145.m00604_at	1.44205	0.844768	411.461	387.739	428.581	486.794	1.2182	622.274	560.745	679.655	509.579	threonyl-tRNA synthetase, putative	TGME49_100260	14:87439..91967	threonyl-tRNA synthetase, putative |ref|XP_666722.1| threonyl-tRNA synthetase [Cryptosporidium hominis TU502] gb|EAL36495.1| threonyl-tRNA synthetase [Cryptosporidium hominis] --	threonyl-tRNA aminoacylation;	threonine-tRNA ligase activity;ATP binding;	mitochondrion;apicoplast;
44.m00044_at	1.43902	0.821231	2926.13	2654.02	3202.46	3549.58	1.18177	4396.13	4205.26	4767.11	3715.72	60S ribosomal protein L30, putative	TGME49_032230	10:1962715..1964540	60S ribosomal protein L30, putative |ref|XP_675723.1| ribosomal protein L30e [Plasmodium berghei strain ANKA] emb|CAH97213.1| ribosomal protein L30e, putative [Plasmodium berghei] --	protein biosynthesis;	structural constituent of ribosome;	cytosolic large ribosomal subunit (sensu Eukaryota);
46.m00024_at	1.4384	0.838554	361.951	322.067	397.848	430.23	1.20618	544.218	499.609	583.629	450.367	eukaryotic translation initiation factor 2 gamma subunit, putative	TGME49_035970	12:5148412..5154676	eukaryotic translation initiation factor 2 gamma subunit, putative |ref|XP_724276.1| translation initiation factor eIF-2 [Plasmodium yoelii yoelii str. 17XNL] gb|EAA15841.1| translation initiation factor eIF-2 [Plasmodium yoelii yoelii] --	protein biosynthesis;translational initiation;	GTP binding;GTP binding;	eukaryotic translation initiation factor 2 complex;
49.m03096_at	1.42716	0.821031	2623.21	2363.38	2796.61	3188.51	1.17174	3911.42	3822.78	4000.97	3337.75	60s ribosomal protein L36, putative	TGME49_038250	7:154996..156154	60s ribosomal protein L36, putative |ref|XP_727508.1| ribosomal protein L36e [Plasmodium yoelii yoelii str. 17XNL] gb|EAA19073.1| Ribosomal protein L36e [Plasmodium yoelii yoelii] --	protein biosynthesis;protein biosynthesis;protein biosynthesis;	structural constituent of ribosome;structural constituent of ribosome;	intracellular;intracellular;ribosome;ribosome;cytosolic large ribosomal subunit (sensu Eukaryota);membrane;	structural constituent of ribosome;structural constituent of ribosome;structural constituent of ribosome;
55.m04981_at	1.42111	0.83875	105.71	99.4735	113.522	125.903	1.19196	157.284	144.888	166.444	131.796	hypothetical protein	TGME49_062170	9:1316537..1318291	hypothetical protein					hypothetical protein	none of significance
76.m00007_at	1.41356	0.844102	264.751	238.516	283.435	312.892	1.19319	391.518	363.072	425.083	327.537	peptidyl-prolyl isomerase, putative	TGME49_083850	6:2852692..2859930	peptidyl-prolyl isomerase, putative |gb|AAX51680.1| dual-family immunophilin 57 kDa [Toxoplasma gondii] --	protein folding;protein folding;protein folding;
50.m03308_at	1.40709	0.856427	69.8044	62.5715	75.9888	81.2401	1.20507	102.633	93.4418	108.504	85.0426	hypothetical protein	TGME49_049510	14:4543378..4544712	hypothetical protein
49.m00008_at	1.40391	0.844572	2311.59	2242.02	2385.51	2736.44	1.1857	3401.48	3199.6	3667.27	2864.52	ribosomal protein L23a, putative	TGME49_038010	7:8572..11384	ribosomal protein L23a, putative |gb|AAX48856.1| L23a [Suberites domuncula] --	protein biosynthesis;protein biosynthesis;	RNA binding;structural constituent of ribosome;structural constituent of ribosome;rRNA binding;	intracellular;ribosome;cytosolic large ribosomal subunit (sensu Eukaryota);
52.m00009_at	1.39585	0.861379	137.513	128.075	148.109	159.436	1.20236	201.235	178.05	214.731	166.898	valyl-tRNA synthetase, putative	TGME49_053290	4:823318..833998	valyl-tRNA synthetase, putative |ref|XP_677661.1| valine-tRNA ligase [Plasmodium berghei strain ANKA] emb|CAH96761.1| valine-tRNA ligase, putative [Plasmodium berghei] --	valyl-tRNA aminoacylation;	valine-tRNA ligase activity;
42.m00123_at	1.39494	0.827736	428.247	413.571	440.838	517.282	1.15464	625.234	614.399	632.621	541.494	phosphofructokinase, putative	TGME49_026960	12:1130521..1140936	phosphofructokinase, putative |ref|XP_667801.1| pyrophosphate-dependent phosphofructokinase [Cryptosporidium hominis TU502] gb|EAL37572.1| pyrophosphate-dependent phosphofructokinase [Cryptosporidium hominis] --	glycolysis;glycolysis;glycolysis;	6-phosphofructokinase activity;6-phosphofructokinase activity;	6-phosphofructokinase complex;6-phosphofructokinase complex;6-phosphofructokinase complex;	6-phosphofructokinase activity;6-phosphofructokinase activity;6-phosphofructokinase activity;ATP binding;diphosphate-fructose-6-phosphate 1-phosphotransferase activity;
35.m01592_at	1.37941	0.862219	264.741	244.382	284.829	306.636	1.18935	382.373	346.727	399.924	320.988	hypothetical protein	TGME49_016910	13:5788759..5790195	hypothetical protein |ref|XP_746116.1| hypothetical protein PC105299.00.0 [Plasmodium chabaudi chabaudi] emb|CAH78769.1| conserved hypothetical protein [Plasmodium chabaudi] --
49.m00019_at	1.37557	0.861879	96.0058	92.5451	100.938	111.348	1.18557	138.334	128.475	145.402	116.56	cyclophilin, putative	TGME49_038000	7:4082..6320	cyclophilin, putative |ref|NP_701389.1| cyclophilin, putative [Plasmodium falciparum 3D7] gb|AAN36113.1| cyclophilin, putative [Plasmodium falciparum 3D7] --	protein folding;protein folding;	cyclosporin A binding;
57.m01772_at	1.37271	0.84482	753.689	698.809	811.254	890.995	1.15969	1082.39	1011.76	1112.03	932.698	hypothetical protein	TGME49_066080	11:1411546..1413567	hypothetical protein					hypothetical protein	none of significance
57.m00027_at	1.36629	0.847193	137.879	125.615	150.536	162.311	1.15751	196.953	184.777	214.589	169.908	thioredoxin, putative	TGME49_066620	11:1174714..1176864	thioredoxin, putative |gb|AAY42864.1| thioredoxin H [Nicotiana alata] --	electron transport;
25.m00212_at	1.35178	0.867061	521.169	497.993	539.579	600.893	1.17207	738.946	670.811	813.942	629.018	microneme protein, putative	TGME49_008740	2:837893..840253	microneme protein, putative |emb|CAJ20583.1| hypothetical protein [Toxoplasma gondii] --
25.m01736_at	1.3463	0.86945	444.63	412.58	484.195	510.305	1.17054	626.503	562.917	668.497	534.189	hypothetical protein	TGME49_007370	2:11121..15720	hypothetical protein |emb|CAJ20478.1| hypothetical protein [Toxoplasma gondii] --
55.m00007_at	1.33241	0.874973	542.695	513.866	565.409	619.918	1.16582	757.652	715.609	828.249	648.934	pyruvate kinase, putative	TGME49_056760	9:4428275..4431836	pyruvate kinase, putative |dbj|BAB47171.1| pyruvate kinase [Toxoplasma gondii] --	glycolysis;glycolysis;	pyruvate kinase activity;pyruvate kinase activity;	cytosol;apicoplast;
46.m02902_at	1.32674	0.882966	67.9288	65.313	69.6475	76.9219	1.17147	94.4358	87.8224	100.274	80.5222	conserved hypothetical protein	TGME49_035400	12:4774547..4785619	conserved hypothetical protein |ref|XP_740193.1| hypothetical protein [Plasmodium chabaudi chabaudi] emb|CAH82088.1| conserved hypothetical protein [Plasmodium chabaudi] --
80.m02220_at	1.3045	0.857636	4016.54	3787.84	4402.11	4676.02	1.11879	5477.53	5257.9	5569.97	4894.88	60s ribosomal protein L19, putative	TGME49_089530	11:3379251..3381805	60s ribosomal protein L19, putative |emb|CAI75386.1| 60S ribosomal protein L19, putative [Theileria annulata] ref|XP_954862.1| 60S ribosomal protein L19 [Theileria annulata strain Ankara] --	protein biosynthesis;protein biosynthesis;	structural constituent of ribosome;	intracellular;intracellular;ribosome;ribosome;	structural constituent of ribosome;structural constituent of ribosome;
44.m00029_at	1.30443	0.889192	58.8172	56.8256	62.4607	66.1125	1.15988	80.3611	74.0775	84.414	69.2069	exosome complex exonuclease, putative	TGME49_031040	10:1207844..1211375	exosome complex exonuclease, putative |ref|XP_674553.1| exosome complex exonuclease [Plasmodium berghei strain ANKA] emb|CAH99095.1| exosome complex exonuclease rrp41, putative [Plasmodium berghei] --	rRNA processing;RNA processing;	3'-5'-exoribonuclease activity;RNA binding;exonuclease activity;	exosome (RNase complex);
42.m03575_at	1.30392	0.902326	3306.47	3057.93	3448.6	3660.89	1.17656	4514.5	4136.76	4738.96	3832.23	ribosomal protein L34, putative	TGME49_027600	12:840905..843157	ribosomal protein L34, putative |ref|XP_627241.1| 60S ribosomal protein L34 [Cryptosporidium parvum Iowa II] gb|EAK89713.1| 60S ribosomal protein L34, transcript identified by EST [Cryptosporidium parvum] --	protein biosynthesis;protein biosynthesis;	structural constituent of ribosome;	intracellular;intracellular;ribosome;ribosome;	structural constituent of ribosome;structural constituent of ribosome;
46.m02893_at	1.29204	0.874305	4642.91	4237.29	5029.38	5300.79	1.12964	6274.46	5885.05	6627.75	5548.9	60S ribosomal protein L29, putative	TGME49_034550	12:4393591..4394961	60S ribosomal protein L29, putative |gb|AAV34841.1| ribosomal protein L29 [Bombyx mori] --	protein biosynthesis;		intracellular;ribosome;	structural constituent of ribosome;
59.m03494_at	1.28732	0.863929	61.0933	58.2211	65.0141	70.662	1.11216	82.3352	78.2007	86.2319	73.9693	hypothetical protein	TGME49_070050	10:5439679..5440986	hypothetical protein
44.m00036_at	1.23285	0.902809	117.82	114.21	124.459	130.448	1.11303	152.1	145.493	160.958	136.553	splicing factor 3B subunit 3, putative	TGME49_030960	10:1136485..1147583	splicing factor 3B subunit 3, putative |ref|XP_723667.1| hypothetical protein PY03514 [Plasmodium yoelii yoelii str. 17XNL] gb|EAA15232.1| Drosophila melanogaster CG13900 gene product [Plasmodium yoelii yoelii] --			nucleus;spliceosome complex;	nucleic acid binding;
583.m00626_at	0.870651	1.07626	1321.47	1300.72	1337.46	1227.95	0.937046	1204.58	1179.29	1232.62	1285.42	hypothetical protein	TGME49_110790	13:1583757..1585788	hypothetical protein
55.m00171_at	0.800624	1.12003	93.8623	86.9623	97.7463	83.7309	0.896724	78.6742	73.8657	83.4969	87.6499	TPR domain-containing protein	TGME49_062100	9:1368564..1372277	TPR domain-containing protein |ref|XP_729565.1| histone-binding protein n1/n2 [Plasmodium yoelii yoelii str. 17XNL] gb|EAA21130.1| histone-binding protein n1/n2 [Plasmodium yoelii yoelii] --
46.m02906_at	0.743702	1.18567	103.22	96.2779	107.689	86.9852	0.881786	80.309	78.2407	83.081	91.0565	hypothetical protein	TGME49_036080	12:5207025..5212693	hypothetical protein |emb|CAI74881.1| replication factor-a protein 1, putative [Theileria annulata] ref|XP_952613.1| replication factor-A protein 1 [Theileria annulata strain Ankara] --
55.m00201_at	0.734141	1.16823	430.897	415.709	447.506	368.714	0.857643	331.171	315.538	341.457	385.972	hypothetical protein	TGME49_063630	9:420745..423312	hypothetical protein |ref|XP_724027.1| hypothetical protein PY03821 [Plasmodium yoelii yoelii str. 17XNL] gb|EAA15592.1| hypothetical protein [Plasmodium yoelii yoelii] --					hypothetical protein	no significant matches
583.m05445_at	0.733549	1.13993	85.5009	81.6881	90.1155	74.9536	0.836194	65.7847	60.5756	72.6516	78.4618	hypothetical protein	TGME49_111690	13:2197654..2201110	hypothetical protein |ref|XP_679861.1| hypothetical protein [Plasmodium berghei strain ANKA] emb|CAH98465.1| conserved hypothetical protein [Plasmodium berghei] --
83.m00017_at	0.71352	1.16368	3505.58	3418.33	3643.65	3012.04	0.830307	2620.72	2484.61	2769.79	3153.02	profilin-related	TGME49_093690	1:508105..509446	profilin-related |gb|AAX33672.1| profilin [Toxoplasma gondii] emb|CAJ20409.1| inflammatory profilin [Toxoplasma gondii] gb|AAX47289.1| inflammatory profilin [Toxoplasma gondii] --	cytoskeleton organization and biogenesis;		actin cytoskeleton;	actin binding;
44.m00009_at	0.707622	1.17889	11301	10035.8	11902.4	9565.45	0.834206	8366.93	7783.88	9154.59	10013.2	major surface antigen p30	TGME49_033460	10:2662614..2663624	major surface antigen p30 |gb|AAO72426.1| SAG1 protein [Toxoplasma gondii] gb|AAB21492.1| p30 [Toxoplasma gondii] gb|AAB20292.1| p30 [Toxoplasma gondii] --
41.m00038_at	0.702684	1.17665	111.168	107.943	114.238	94.4666	0.826817	81.9037	74.0339	86.7618	98.8881	beclin, putative / coiled-coil myosin-like BCL2-interacting protein, putative	TGME49_021360	3:264979..269960	beclin, putative / coiled-coil myosin-like BCL2-interacting protein, putative |gb|EAA06006.3| ENSANGP00000017939 [Anopheles gambiae str. PEST] ref|XP_310418.2| ENSANGP00000017939 [Anopheles gambiae str. PEST] --
52.m00003_at	0.700703	1.17064	633.549	603.974	705.47	540.137	0.820272	464.415	435.05	503.339	565.418	microtubial-binding protein, putative	TGME49_054120	4:1453274..1455067	microtubial-binding protein, putative |gb|AAN35391.1| hypothetical protein, conserved [Plasmodium falciparum 3D7] ref|NP_700667.1| hypothetical protein PF10_0193 [Plasmodium falciparum 3D7] --
583.m09176_at	0.697734	1.21067	55.1863	49.8411	60.4817	45.4818	0.844726	40.2332	38.311	41.2915	47.6106	selR domain-containing protein	TGME49_114000	13:3862563..3865770	selR domain-containing protein |ref|XP_757875.1| hypothetical protein UM01728.1 [Ustilago maydis 521] gb|EAK82544.1| hypothetical protein UM01728.1 [Ustilago maydis 521] --
59.m00042_at	0.693473	1.1835	180.626	168.39	201.432	152.288	0.820728	130.996	122.136	139.132	159.416	pyrroline-5-carboxylase reductase, putative	TGME49_071610	10:4445163..4447962	pyrroline-5-carboxylase reductase, putative |emb|CAA34401.1| unnamed protein product [Glycine max] sp|P17817|P5CR_SOYBN Pyrroline-5-carboxylate reductase (P5CR) (P5C reductase) --	proline biosynthesis;proline biosynthesis;	pyrroline-5-carboxylate reductase activity;pyrroline-5-carboxylate reductase activity;
35.m00899_at	0.68586	1.16891	420.302	397.848	468.59	358.847	0.801711	302.268	278.844	347.973	375.643	conserved hypothetical protein	TGME49_016650	13:5975457..5977485	conserved hypothetical protein |ref|NP_704408.1| hypothetical protein [Plasmodium falciparum 3D7] emb|CAD51227.1| hypothetical protein [Plasmodium falciparum 3D7] --
80.m02161_at	0.681792	1.19788	6415.99	6028.66	7113.65	5345.7	0.816707	4576.33	4308.27	4929.79	5595.91	hypothetical protein	TGME49_088650	11:2748640..2750433	hypothetical protein
59.m00006_at	0.679957	1.20474	2334.58	2095.01	2704.81	1928.21	0.81917	1657.14	1495.14	1801.4	2018.46	cyst matrix protein, putative	TGME49_070240	10:5307414..5308882	cyst matrix protein, putative |gb|AAC46484.1| 65-kilodalton antigen that is expressed in the tissue cyst matrix and the cyst wall --
55.m00021_at	0.668776	1.19387	1299.55	1251.72	1412.59	1087.33	0.798432	910.02	850.697	985.734	1138.23	myosin light chain (TgMLC1)	TGME49_057680	9:3858416..3860718	myosin light chain (TgMLC1) |gb|AAL08211.1| myosin light chain TgMLC1 [Toxoplasma gondii] --		calcium ion binding;enzyme binding;			myosin light chain TgMLC1	no significant matches
65.m02512_at	0.666523	1.19901	62.0508	54.963	66.767	51.6067	0.79917	43.2909	39.9403	48.5272	54.0222	hypothetical protein	TGME49_078590	14:5970917..5971882	hypothetical protein
59.m03413_at	0.662662	1.2121	213.267	194.085	227.336	175.667	0.80321	148.174	132.263	161.218	183.889	hypothetical protein	TGME49_068880	10:6227853..6231262	hypothetical protein
52.m00020_at	0.659856	1.19402	134.212	125.532	145.757	112.196	0.787881	92.8324	82.4991	101.671	117.447	hypothetical protein	TGME49_053710	4:1111516..1115280	hypothetical protein
50.m03182_at	0.656906	1.24745	86.4267	75.6517	94.2331	69.0566	0.819455	59.4067	52.3262	64.5989	72.2888	glutaredoxin-related domain-containing protein	TGME49_047580	14:3383648..3384955	glutaredoxin-related domain-containing protein |gb|EAS33208.1| conserved hypothetical protein [Coccidioides immitis RS] --
42.m00056_at	0.649	1.19581	98.9878	93.3995	102.009	82.7439	0.776079	67.3624	62.1941	74.5207	86.6167	peptide methionine sulfoxide reductase, putative	TGME49_025470	12:2167080..2167995	peptide methionine sulfoxide reductase, putative |ref|XP_749449.1| peptide methionine sulfoxide reductase [Aspergillus fumigatus Af293] gb|EAL87411.1| peptide methionine sulfoxide reductase [Aspergillus fumigatus Af293] --	protein modification;	protein-methionine-S-oxide reductase activity;
42.m03294_at	0.642651	1.20108	55.2391	49.7046	58.036	45.9131	0.771874	37.2674	33.5581	43.3659	48.0621	golgi SNARE protein-related	TGME49_023620	12:3632403..3633197	golgi SNARE protein-related |ref|XP_628110.1| golgi transport SNARE BOS1 secretory pathway protein [Cryptosporidium parvum Iowa II] gb|EAK88348.1| golgi transport SNARE BOS1 secretory pathway protein, possible transmembrane or GPI anchor at C-terminus [Cryptosporidium parvum] --	intracellular protein transport;		integral to membrane;
80.m02304_at	0.63601	1.23812	59.7942	55.2394	65.293	48.215	0.787458	39.7889	37.3347	42.5574	50.4717	IQ calmodulin-binding motif domain-containing protein	TGME49_091020	11:4140744..4163052	IQ calmodulin-binding motif domain-containing protein |ref|XP_626780.1| myosin fused to 3 IQ motifs (that interact with calmodulin) and Rcc1 domain [Cryptosporidium parvum Iowa II] gb|EAK89094.1| myosin fused to 3 IQ motifs (that interact with calmodulin) and Rcc1 domain [Cryptosporidium parvum] --			myosin;	motor activity;motor activity;ATP binding;	IQ calmodulin-binding motif domain-containing protein	myosin head - myosin head (motor domain); RCC1 - regulator of chromosome condensation (RCC1) repeat
59.m00072_at	0.631655	1.25714	849.59	744.373	950.843	673.224	0.794079	561.231	514.377	604.219	704.734	hypothetical protein	TGME49_071970	10:4255395..4257178	hypothetical protein |ref|XP_744532.1| hypothetical protein [Plasmodium chabaudi chabaudi] emb|CAH81676.1| conserved hypothetical protein [Plasmodium chabaudi] --			membrane;
44.m02555_at	0.624027	1.31022	214.301	179.978	239.835	162.596	0.817612	139.399	127.629	150.215	170.206	machado-joseph disease protein, putative	TGME49_029650	10:360012..365588	machado-joseph disease protein, putative |ref|XP_627894.1| N-terminal machado-Joseph disease protein like domain [Cryptosporidium parvum Iowa II] gb|EAK88518.1| N-terminal machado-Joseph disease protein like domain, C-terminal UBX, DNA repair like domain [Cryptosporidium parvum] --			apicoplast;
59.m00008_at	0.619977	1.26844	8318.65	7824.56	8838.16	6549.64	0.786402	5394.81	5117.8	5657.71	6856.2	surface antigen P22	TGME49_071050	10:4753247..4753810	surface antigen P22 |gb|AAF79155.1| surface antigen P22 [Toxoplasma gondii] gb|AAK50637.1| surface antigen P22 [Toxoplasma gondii] --					SRS34A (= SAG2A, P22)	no significant matches
541.m01241_at	0.614003	1.22431	90.1142	86.5909	94.2571	73.581	0.751731	57.9998	54.042	62.3389	77.025	hypothetical protein	TGME49_106490	11:6218252..6222214	hypothetical protein
57.m00003_at	0.613975	1.22885	1720.77	1668.71	1789.51	1399.93	0.754485	1106.86	1044.1	1166.79	1465.45	tubulin beta chain	TGME49_066960	11:972799..974852	tubulin beta chain |sp|P10878|TBB_TOXGO Tubulin beta chain (Beta tubulin) gb|AAA30146.1| beta-tubulin --	microtubule cytoskeleton organization and biogenesis;microtubule-based movement;microtubule polymerization;protein polymerization;	GTPase activity;structural constituent of cytoskeleton;GTP binding;	cytoplasm;microtubule;microtubule;protein complex;protein complex;tubulin;	GTPase activity;GTPase activity;structural molecule activity;structural molecule activity;structural constituent of cytoskeleton;GTP binding;GTP binding;
44.m02760_at	0.604472	1.28658	72.7197	61.553	82.9271	56.1016	0.7777	45.9228	38.8488	51.4884	58.7274	serine/threonine-protein kinase, putative / mitogen-activated protein kinase, putative	TGME49_033010	10:2336195..2342623	serine/threonine-protein kinase, putative / mitogen-activated protein kinase, putative |gb|AAZ52559.1| mitogen-activated protein kinase 2 [Toxoplasma gondii] --	MAPKKK cascade;protein amino acid phosphorylation;protein amino acid phosphorylation;	protein kinase activity;MAP kinase activity;ATP binding;
27.m00081_at	0.601396	1.25495	873.433	801.342	979.973	694.025	0.754723	549.056	507.414	587.097	726.509	hypothetical protein	TGME49_011030	5:1925390..1927855	hypothetical protein					hypothetical protein	no significant matches
27.m01232_at	0.596532	1.25755	48.0537	43.5474	50.8352	38.1497	0.750167	30.0691	27.4641	33.7834	39.9353	hypothetical protein	TGME49_011650	5:1602950..1606227	hypothetical protein
63.m00002_at	0.591424	1.30129	8229.42	7512.97	9476.04	6300.24	0.769616	5083.85	4814.18	5559.5	6595.12	granule antigen protein GRA6, putative	TGME49_075440	12:7214629..7215303	granule antigen protein GRA6, putative |dbj|BAE86891.1| dense granule antigen GRA6 [Toxoplasma gondii] dbj|BAE86888.1| dense granule antigen GRA6 [Toxoplasma gondii] gb|AAF60336.1| granule antigen protein GRA6 [Toxoplasma gondii] gb|AAF60335.1| granule antigen protein GRA6 [Toxoplasma gondii] emb|CAG25734.1| granule antigen protein [Toxoplasma gondii] --
86.m00365_at	0.590811	1.32751	738.879	652.133	825.404	554.435	0.784309	456.154	417.829	492.854	580.385	hypothetical protein	TGME49_095360	1:1804638..1806180	hypothetical protein |emb|CAJ20262.1| hypothetical protein, expressed [Toxoplasma gondii] --
35.m00006_at	0.581961	1.23822	374.451	337.528	420.553	301.512	0.720598	228.776	196.441	266.235	315.625	ubiquitin-conjugating enzyme E2, putative	TGME49_016130	13:6381419..6384058	ubiquitin-conjugating enzyme E2, putative |ref|NP_704429.1| ubiquitin-conjugating enzyme, putative [Plasmodium falciparum 3D7] emb|CAD51248.1| ubiquitin-conjugating enzyme, putative [Plasmodium falciparum 3D7] --	protein modification;ubiquitin-dependent protein catabolism;ubiquitin cycle;	ubiquitin conjugating enzyme activity;ubiquitin conjugating enzyme activity;
38.m00006_at	0.576863	1.2568	1225.8	1178.96	1337.35	974.149	0.725003	742.282	649.999	823.487	1019.74	histone H3.3 variant	TGME49_018260	14:1595958..1596368	histone H3.3 variant |gb|AAM95790.1| histone H3.3 variant; TgH3.3 [Toxoplasma gondii] --	chromatin assembly or disassembly;nucleosome assembly;	DNA binding;	nucleosome;nucleus;	DNA binding;DNA binding;
49.m03218_at	0.573987	1.32187	131.457	117.334	150.948	98.8596	0.758737	78.6321	74.0339	85.2593	103.487	microsomal glutathione S-transferase 3, putative	TGME49_040560	7:1318872..1320250	microsomal glutathione S-transferase 3, putative |ref|XP_695658.1| PREDICTED: similar to microsomal glutathione S-transferase 3 [Danio rerio] --
55.m08224_at	0.570684	1.27426	1063.62	1021.41	1121.62	834.3	0.727199	636.261	584.566	693.145	873.349	phosphorylase B kinase gamma catalytic chain, putative	TGME49_062050	9:1398998..1400764	phosphorylase B kinase gamma catalytic chain, putative |gb|AAZ29607.1| rhoptry protein 11 [Toxoplasma gondii] --					Rhoptry kinase family protein ROP39	Pkinase - protein kinase domain
41.m01316_at	0.568365	1.31209	47.9078	42.1256	54.4928	36.3425	0.745749	28.5433	24.1893	33.0309	38.0435	hypothetical protein	TGME49_021680	3:538309..541487	hypothetical protein			membrane;
50.m03285_at	0.567393	1.26844	2120.35	1957.95	2307.52	1668.35	0.719703	1262.5	1107.16	1402.8	1746.43	calmodulin	TGME49_049240	14:4350868..4352514	calmodulin |emb|CAA59418.1| calmodulin [Macrocystis pyrifera] sp|Q40302|CALM_MACPY Calmodulin (CaM) --		calcium ion binding;calcium ion binding;enzyme binding;
645.m00311_at	0.565918	1.27292	86.0478	78.9775	95.1907	67.4035	0.720367	51.0599	46.7713	59.6711	70.5584	kelch motif domain-containing protein	TGME49_121420	2:1820147..1821811	kelch motif domain-containing protein |emb|CAJ20718.1| hypothetical protein [Toxoplasma gondii] --
583.m05672_at	0.562047	1.31271	1012.9	946.064	1097.13	770.286	0.737805	596.81	539.116	651.076	806.339	SRS domain-containing surface antigen, putative	TGME49_115320	13:4653722..4655126	SRS domain-containing surface antigen, putative |gb|AAR84228.1| sporozoite-specific SAG protein [Toxoplasma gondii] --					SRS52A	SAG - SRS domain
55.m08201_at	0.560774	1.26235	160.081	142.398	176.643	126.281	0.707895	94.3051	83.1905	111.795	132.192	vacuolar protein sorting 26, putative	TGME49_063500	9:510556..515530	vacuolar protein sorting 26, putative |ref|NP_701843.1| Hbeta58/Vps26 protein homolog, putative [Plasmodium falciparum 3D7] gb|AAN36567.1| Hbeta58/Vps26 protein homolog, putative [Plasmodium falciparum 3D7] sp|Q8I4T1|VPS26_PLAF7 Vacuolar protein sorting 26 homolog (VPS26 protein homolog) --
57.m00024_at	0.559626	1.32762	582.77	515.323	642.399	436.699	0.742969	340.911	311.364	391.015	457.139	protein kinase 3	TGME49_065330	11:1708040..1709849	protein kinase 3 |gb|AAC27446.1| protein kinase 3 [Toxoplasma gondii] --	protein amino acid phosphorylation;peptidyl-serine phosphorylation;	protein kinase activity;glycogen synthase kinase 3 activity;ATP binding;
59.m03486_at	0.559208	1.29559	92.637	83.8516	105.132	71.2637	0.724502	54.292	46.3735	60.3891	74.5992	hypothetical protein	TGME49_069930	10:5515626..5529901	hypothetical protein |ref|XP_627445.1| extacellular protein with a signal peptide [Cryptosporidium parvum] gb|EAK89763.1| extacellular protein with a signal peptide, clostripain like caspase/hemoglobinase domain, notch domain and 2 EGF domains [Cryptosporidium parvum] --
583.m00712_s_at	0.556244	1.26184	1708.74	1601.16	1931.87	1350.45	0.701893	997.44	888.832	1169.62	1413.66	adenylyl cyclase associated protein	TGME49_110020;TGME49_110030	13:1005981..1006926	adenylyl cyclase associated protein |ref|XP_743277.1| hypothetical protein [Plasmodium chabaudi chabaudi] emb|CAH82146.1| conserved hypothetical protein [Plasmodium chabaudi] --
50.m03340_at	0.554382	1.32288	1367.93	1202.75	1533.02	1030.22	0.733382	793.131	732.652	883.259	1078.44	conserved hypothetical protein	TGME49_049850	14:4860048..4861323	conserved hypothetical protein |ref|XP_746009.1| hypothetical protein PC000749.01.0 [Plasmodium chabaudi chabaudi] emb|CAH87870.1| conserved hypothetical protein [Plasmodium chabaudi] --					hypothetical protein, conserved	no significant matches
50.m00093_at	0.549413	1.30584	93.2184	81.6517	108.629	71.0189	0.717443	53.5964	47.3701	62.2564	74.343	C2 domain-containing protein	TGME49_049870	14:4872866..4876153	C2 domain-containing protein |emb|CAG05381.1| unnamed protein product [Tetraodon nigroviridis] --
583.m00022_at	0.54363	1.37202	4679.01	4103.23	5119.37	3399.18	0.745872	2653.97	2623.08	2687.47	3558.28	tubulin alpha chain	TGME49_116400	13:5280622..5282643	tubulin alpha chain |gb|AAO15882.1| alpha-tubulin [Neospora caninum] sp|P10873|TBA_TOXGO Tubulin alpha chain (Alpha tubulin) sp|Q71G51|TBA_NEOCA Tubulin alpha chain (Alpha tubulin) gb|AAA30145.1| alpha-tubulin --	microtubule-based movement;microtubule-based movement;microtubule polymerization;protein polymerization;	GTPase activity;structural molecule activity;structural molecule activity;GTP binding;	microtubule;microtubule;protein complex;protein complex;tubulin;	GTPase activity;GTPase activity;structural molecule activity;structural molecule activity;structural molecule activity;structural molecule activity;GTP binding;GTP binding;
49.m00048_at	0.53868	1.35869	2211.7	2012.74	2497.8	1622.99	0.731897	1246.62	1155.55	1351.63	1698.95	p36 protein	TGME49_043730	7:2789563..2792107	p36 protein |emb|CAC04420.1| p36 protein [Toxoplasma gondii] --					p36 protein	no significant matches
59.m06102_at	0.531952	1.33835	97.5617	89.055	112.625	72.5696	0.71194	54.1436	51.5648	57.7736	75.9663	hypothetical protein	TGME49_071790	10:4360730..4362397	hypothetical protein					hypothetical protein	no significant matches
20.m03689_at	0.531706	1.38631	134.18	117.403	152.454	96.3	0.737107	74.5047	66.3267	80.9067	100.807	conserved hypothetical protein	TGME49_002040	8:3632513..3637990	conserved hypothetical protein |gb|AAN35509.1| hypothetical protein PF10_0312 [Plasmodium falciparum 3D7] ref|NP_700785.1| hypothetical protein PF10_0312 [Plasmodium falciparum 3D7] --	gametogenesis;
38.m01060_at	0.520919	1.41797	95.9892	79.4907	112.082	67.2089	0.738646	52.0813	48.5746	55.5945	70.3546	cyclin-dependent kinase-related	TGME49_019100	14:1089743..1091338	cyclin-dependent kinase-related |emb|CAI75325.1| hypothetical protein, conserved [Theileria annulata] ref|XP_954801.1| hypothetical protein TA03930 [Theileria annulata strain Ankara] --
583.m05696_at	0.520353	1.35783	912.812	831.733	1020.99	670.393	0.706549	496.161	476.61	524.096	701.771	hypothetical protein	TGME49_115610	13:4861856..4862332	hypothetical protein					hypothetical protein	no significant matches
44.m04694_at	0.520184	1.31754	298.655	273.485	329.585	225.907	0.685363	163.192	141.02	194.266	236.48	kelch motif domain-containing protein	TGME49_029000	10:12021..15758	kelch motif domain-containing protein |ref|NP_701495.1| hypothetical protein PFL0650c [Plasmodium falciparum 3D7] gb|AAN36219.1| hypothetical protein PFL0650c [Plasmodium falciparum 3D7] --	protein amino acid dephosphorylation;		protein serine/threonine phosphatase complex;
49.m07198_at	0.51648	1.43556	48.1032	40.5341	53.9854	33.2991	0.74144	26.0265	20.9579	28.2215	34.8577	hypothetical protein	TGME49_040720	7:1419605..1419919	hypothetical protein
80.m02355_at	0.509253	1.35868	134.092	126.431	144.636	98.5732	0.691913	71.4561	67.0762	74.8264	103.187	serine/threonine-protein kinase, putative / NimA-related protein kinase, putative	TGME49_092140	11:4663226..4670096	serine/threonine-protein kinase, putative / NimA-related protein kinase, putative |emb|CAB76949.1| NIMA-related protein kinase [Plasmodium falciparum] --	protein amino acid phosphorylation;protein amino acid phosphorylation;mitosis;	protein kinase activity;protein serine/threonine kinase activity;ATP binding;			NEK kinase	Pkinase - Protein kinase domain
50.m03143_at	0.507534	1.39815	76.8806	65.3278	92.7309	54.5116	0.709609	40.5909	37.045	44.8165	57.063	hypothetical protein	TGME49_046950	14:2990696..2992162	hypothetical protein
641.m03153_at	0.502417	1.43835	144.918	119.958	167.938	99.5491	0.72265	75.5368	66.1271	81.5953	104.209	SRS domain containing protein	TGME49_119350	5:975923..977537	SRS domain containing protein
31.m00901_at	0.499201	1.35745	144.764	130.788	157.405	106.389	0.67764	75.6031	71.1563	83.0949	111.369	conserved hypothetical protein	TGME49_013950	6:1402331..1404480	conserved hypothetical protein					hypothetical protein, conserved	no significant matches
59.m06113_at	0.495534	1.35132	138.405	124.593	156.282	102	0.669626	72.0094	58.1669	80.0849	106.774	hypothetical protein	TGME49_070170	10:5352724..5353395	hypothetical protein
49.m03412_at	0.494695	1.36452	144.312	131.229	155.982	105.56	0.675023	74.7476	69.1705	81.8306	110.501	viral A-type inclusion protein repeat family	TGME49_044470	7:3259599..3270903	viral A-type inclusion protein repeat family |emb|CAJ07774.1| hypothetical protein, conserved [Leishmania major] --			membrane;		viral A-type inclusion protein repeat family	no significant matches
23.m00156_at	0.492768	1.42416	352.645	277.419	413.359	245.046	0.701782	181.407	160.596	219.827	256.516	hypothetical protein	TGME49_007240	12:7397500..7398188	hypothetical protein |ref|XP_628354.1| hypothetical protein cgd7_1770 [Cryptosporidium parvum Iowa II] gb|EAK90218.1| hypothetical protein cgd7_1770 [Cryptosporidium parvum] --
57.m03134_at	0.49194	1.35972	267.453	250.451	296.392	196.323	0.668902	137.631	128.638	145.757	205.512	hypothetical protein	TGME49_067300	11:836381..840467	hypothetical protein |ref|XP_666823.1| hypothetical protein Chro.10226 [Cryptosporidium hominis TU502] ref|XP_628034.1| hypothetical protein cgd1_1970 [Cryptosporidium parvum Iowa II] gb|EAL36598.1| hypothetical protein Chro.10226 [Cryptosporidium hominis] gb|EAK88403.1| hypothetical protein cgd1_1970 [Cryptosporidium parvum] --					hypothetical protein	COPI assoc - COPI associated protein
64.m00325_at	0.48376	1.4314	111.379	95.759	126.971	77.3887	0.692454	56.3864	48.6579	63.9873	81.0109	ppg3, putative	TGME49_075640	4:306099..309966	ppg3, putative
44.m02716_at	0.483638	1.37243	287.836	267.438	315.28	209.337	0.663762	146.231	128.629	163.357	219.135	hypothetical protein	TGME49_032280	10:1991136..1993087	hypothetical protein					hypothetical protein	no significant matches
26.m00246_at	0.483498	1.43799	95.0243	81.8306	106.289	65.7956	0.695265	48.0055	43.1131	51.365	68.8751	high mobility group protein	TGME49_010410	11:4977244..4980634	high mobility group protein |ref|XP_745792.1| high mobility group protein [Plasmodium chabaudi chabaudi] emb|CAH87922.1| high mobility group protein, putative [Plasmodium chabaudi] --			chromatin;nucleus;	DNA binding;	high mobility group protein	HMG box - HMG (high mobility group) box
55.m05034_at	0.483145	1.4242	62.5704	54.5679	69.3291	43.781	0.688096	31.9134	23.9428	35.3704	45.8302	hypothetical protein	TGME49_063100	9:787754..801214	hypothetical protein |ref|XP_787894.1| PREDICTED: hypothetical protein XP_782801 [Strongylocentrotus purpuratus] --
55.m04677_at	0.476832	1.34133	68.0709	64.1362	73.8781	50.6678	0.639589	34.0019	31.6176	37.9256	53.0393	glucose transporter-related	TGME49_057120	9:4153427..4160247	glucose transporter-related |ref|ZP_01146597.1| Sugar transporter [Acidiphilium cryptum JF-5] gb|EAR39214.1| Sugar transporter [Acidiphilium cryptum JF-5] --	transport;carbohydrate transport;		membrane;integral to membrane;	transporter activity;transporter activity;sugar porter activity;	glucose transporter, putative	Sugar tr - sugar (and other) transporter
25.m01869_at	0.474555	1.4227	78.3821	65.0722	87.5386	54.7543	0.675152	38.9909	34.873	47.5236	57.317	hypothetical protein	TGME49_009490	2:1258894..1263101	hypothetical protein |emb|CAJ20638.1| hypothetical protein, expressed [Toxoplasma gondii] --
583.m00707_at	0.473891	1.39261	1394.35	1215.13	1531.63	997.861	0.659944	691.659	616.813	777.775	1044.57	hypothetical protein	TGME49_116340	13:5254023..5255481	hypothetical protein					hypothetical protein	no significant matches
583.m11412_at	0.473595	1.40274	320.67	298.766	349.851	228.205	0.664331	159.049	142.264	168.586	238.886	conserved hypothetical protein	TGME49_111010	13:1715233..1715832	conserved hypothetical protein					hypothetical protein, conserved	no significant matches
59.m03391_at	0.473128	1.43887	180.289	156.741	199.026	124.774	0.68077	89.133	83.8277	100.096	130.614	rhomboid family domain-containing protein	TGME49_068590	10:6401568..6406175	rhomboid family domain-containing protein |gb|AAT29067.1| rhomboid-like protease 4 [Toxoplasma gondii] --			membrane;		rhomboid-like protease 4	Rhomboid - rhomboid family
59.m00092_at	0.470443	1.38788	136.591	119.458	153.767	97.835	0.652918	67.2641	58.0722	75.9189	102.414	conserved hypothetical protein	TGME49_069330	10:5884470..5887375	conserved hypothetical protein |ref|XP_724951.1| hypothetical protein PY04625 [Plasmodium yoelii yoelii str. 17XNL] gb|EAA16516.1| hypothetical protein [Plasmodium yoelii yoelii] --					hypothetical protein, conserved	no significant matches
583.m00659_at	0.468705	1.39723	118.941	98.8186	135.729	84.53	0.654891	58.3867	50.9362	70.2237	88.4864	endonuclease/exonuclease/phosphatase domain-containing protein	TGME49_111800	13:2283734..2287661	endonuclease/exonuclease/phosphatase domain-containing protein |emb|CAD52350.1| hypothetical protein [Plasmodium falciparum 3D7] ref|NP_705114.1| hypothetical protein [Plasmodium falciparum 3D7] --
59.m03474_at	0.466474	1.36306	175.16	167.439	186.18	128.393	0.635833	85.6829	79.9493	96.0462	134.402	ADP-ribosylation factor-related	TGME49_069780	10:5594962..5596666	ADP-ribosylation factor-related |ref|XP_675177.1| ADP-ribosylation factor [Plasmodium berghei strain ANKA] emb|CAH99474.1| ADP-ribosylation factor, putative [Plasmodium berghei] --	protein amino acid ADP-ribosylation;		apicoplast;		ADP-ribosylation factor, putative	Arf - ADP-ribosylation factor family
50.m03356_at	0.466199	1.45566	250.166	210.487	302.012	169.951	0.678627	121.29	102.331	132.527	177.906	caltractin (centrin), putative	TGME49_050340	14:5016137..5019119	caltractin (centrin), putative |ref|XP_667813.1| centrin [Cryptosporidium hominis TU502] gb|EAL37584.1| centrin [Cryptosporidium hominis] --		calcium ion binding;calcium ion binding;	microtubule organizing center;
44.m00032_at	0.465671	1.43886	64.811	54.0777	73.7886	44.6135	0.670034	31.3864	29.0265	35.5887	46.7016	glucosamine--fructose-6-phosphate aminotransferase [isomerizing], putative	TGME49_031350	10:1353341..1355630	glucosamine--fructose-6-phosphate aminotransferase [isomerizing], putative |ref|XP_667116.1| glucosamine-fructose-6-phosphate aminotransferase [Cryptosporidium hominis TU502] gb|EAL36883.1| glucosamine-fructose-6-phosphate aminotransferase [Cryptosporidium hominis] --	glucosamine metabolism;metabolism;	glutamine-fructose-6-phosphate transaminase (isomerizing) activity;	apicoplast;
46.m01625_at	0.465028	1.3524	99.9526	92.4968	110.561	73.7593	0.628904	48.7656	43.0032	55.6141	77.2116	surface antigen 5-related	TGME49_034930	12:4496277..4497434	surface antigen 5-related |gb|AAQ63833.1| SAG5C [Toxoplasma gondii] gb|AAQ63832.1| SAG5C [Toxoplasma gondii] gb|AAQ63831.1| SAG5C [Toxoplasma gondii] gb|AAB17549.2| surface antigen 5C [Toxoplasma gondii] --					SRS43	SAG - SRS domain
55.m05098_at	0.464001	1.42764	199.139	164.589	222.9	138.557	0.662428	97.282	80.2091	122.93	145.042	aminotransferase, putative	TGME49_064030	9:218092..222546	aminotransferase, putative |ref|NP_564192.2| GGT1 (ALANINE-2-OXOGLUTARATE AMINOTRANSFERASE 1) [Arabidopsis thaliana] gb|AAN12918.1| putative alanine aminotransferase [Arabidopsis thaliana] gb|AAL08235.1| At1g23310/F26F24_4 [Arabidopsis thaliana] gb|AAF87015.1| F26F24.16 [Arabidopsis thaliana] gb|AAN62332.1| glutamate:glyoxylate aminotransferase 1 [Arabidopsis thaliana] --
83.m01199_at	0.463529	1.40039	84.7745	78.9049	91.0029	60.43	0.649121	41.186	37.5644	45.6626	63.2584	hypothetical protein	TGME49_093240	1:183650..187509	hypothetical protein |emb|CAJ20452.1| hypothetical protein [Toxoplasma gondii] --					hypothetical protein	Abhydro iipase - ab-hydrolase associated lipase region
52.m01632_at	0.463222	1.38215	108.472	101.62	111.141	78.438	0.640243	52.6252	49.9723	56.7481	82.1093	zinc transporter ZIP domain-containing protein	TGME49_054080	4:1433905..1435377	zinc transporter ZIP domain-containing protein |ref|ZP_00539732.1| Zinc transporter ZIP [Exiguobacterium sibiricum 255-15] gb|EAM87142.1| Zinc transporter ZIP [Exiguobacterium sibiricum 255-15] --	metal ion transport;		membrane;	metal ion transporter activity;	zinc transporter ZIP domain-containing protein	Zip - ZIP Zinc transporter
20.m00005_at	0.462144	1.41205	5270.06	4729.88	6130.53	3712.33	0.65257	2547.07	2270.49	2841.36	3886.09	dense granule protein 7	TGME49_003310	8:2568143..2568937	dense granule protein 7 |sp|O00933|GRA7_TOXGO Dense granule protein 7 precursor (Protein GRA 7) (29 kDa excretory dense granule protein) (p29) emb|CAA74178.1| 29kD excretory dense granule protein [Toxoplasma gondii] --			extracellular region;extracellular region;		dense granule protein 7	no significant matches
38.m01088_at	0.461394	1.45268	126.439	106.734	143.038	86.5116	0.670258	60.9902	54.5774	71.0245	90.5608	protein kinase-related	TGME49_018550	14:1421233..1426800	protein kinase-related |ref|XP_730373.1| protein kinase [Plasmodium yoelii yoelii str. 17XNL] gb|EAA21938.1| putative protein kinase [Plasmodium yoelii yoelii] --	protein amino acid phosphorylation;protein amino acid phosphorylation;	protein kinase activity;protein serine/threonine kinase activity;ATP binding;			PIK3R4 kinase-related protein	Pkinase - protein kinase domain
46.m02877_at	0.459883	1.47992	192.283	159.391	227.019	128.163	0.680588	91.9872	80.1929	103.172	134.161	hypothetical protein	TGME49_035340	12:4727523..4731199	hypothetical protein |ref|XP_729141.1| hypothetical protein PY01389 [Plasmodium yoelii yoelii str. 17XNL] gb|EAA20706.1| hypothetical protein [Plasmodium yoelii yoelii] --
20.m03648_at	0.457111	1.39769	591.615	555.051	617.812	422.902	0.638901	284.075	252.327	311.014	442.696	hypothetical protein	TGME49_001170	8:3953219..3954749	hypothetical protein					hypothetical protein	no significant matches
25.m01855_at	0.455509	1.42311	74.5428	65.8764	83.5696	52.1797	0.648238	35.5616	30.3598	38.6872	54.622	conserved hypothetical protein	TGME49_009200	2:1110776..1118523	conserved hypothetical protein |emb|CAJ20620.1| hypothetical protein [Toxoplasma gondii] --					hypothetical protein, conserved	no significant matches
113.m00782_at	0.453086	1.35595	227.55	218.027	246.82	167.639	0.614362	108.63	94.7109	125.304	175.485	myosin light chain-related	TGME49_097470	3:1788007..1793820	myosin light chain-related |gb|AAL08211.1| myosin light chain TgMLC1 [Toxoplasma gondii] --
583.m00657_at	0.4509	1.4307	220.692	194.029	243.843	153.442	0.645101	104.334	90.1713	120.424	160.624	hypothetical protein	TGME49_111880	13:2336079..2344603	hypothetical protein |ref|XP_628049.1| hypothetical protein cgd1_2150 [Cryptosporidium parvum Iowa II] gb|EAK88391.1| hypothetical protein with GYF domain at the amino terminus [Cryptosporidium parvum] --
55.m05020_at	0.448223	1.3942	139.923	129.818	154.468	100.127	0.624913	65.7958	59.4558	76.5779	104.814	trypsin, putative	TGME49_062920	9:914537..923249	trypsin, putative |ref|XP_640805.1| hypothetical protein DDBDRAFT_0204001 [Dictyostelium discoideum AX4] gb|EAL66837.1| hypothetical protein DDBDRAFT_0204001 [Dictyostelium discoideum AX4] --	proteolysis;proteolysis;	trypsin activity;serine-type peptidase activity;			trypsin, putative	Trypsin - trypsin
50.m03154_at	0.443844	1.40615	160.966	148.521	181.157	114.139	0.624113	75.4646	57.5735	85.2401	119.482	thrombospondin type 1 domain-containing protein	TGME49_047190	14:3104272..3119064	thrombospondin type 1 domain-containing protein |gb|ABE73145.1| thrombospondin-related protein-2 [Toxoplasma gondii] --
20.m03929_at	0.443705	1.36154	93.9471	88.294	97.9814	68.9461	0.604123	43.8868	36.2829	49.1715	72.1731	hypothetical protein	TGME49_005690	8:1179446..1180243	hypothetical protein
25.m00007_at	0.443592	1.53319	5273.94	4209.1	5754.83	3414.05	0.680113	2457.32	1932.19	2869.07	3573.85	actin	TGME49_009030	2:996722..998284	actin |gb|AAC13766.1| actin [Toxoplasma gondii] emb|CAJ20602.1| actin [Toxoplasma gondii] sp|P53476|ACT_TOXGO Actin --	cytoskeleton organization and biogenesis;	structural constituent of cytoskeleton;structural constituent of cytoskeleton;	actin filament;actin cytoskeleton;
20.m00003_at	0.44246	1.48395	1506.22	1195.19	1850.4	1002.77	0.656587	693.49	591.351	808.897	1049.7	hypothetical protein	TGME49_002500	8:3237470..3239532	hypothetical protein |emb|CAD52385.1| hypothetical protein [Plasmodium falciparum 3D7] ref|NP_705149.1| hypothetical protein [Plasmodium falciparum 3D7] --			membrane;
23.m00015_s_at	0.442378	1.41611	147.438	126.067	177.564	103.171	0.626454	68.3979	54.638	79.9605	108	SRS domain-containing surface antigen, putative	TGME49_007150	12:7355217..7355972	SRS domain-containing surface antigen, putative |gb|AAD21976.1| SAG2 related antigen SAG2D [Toxoplasma gondii] --
641.m00181_at	0.436925	1.52992	361.593	287.571	445.286	233.491	0.668461	163.894	149.632	178.578	244.419	hypothetical protein	TGME49_120740	5:67288..69562	hypothetical protein
44.m02644_at	0.436659	1.46266	758.171	662.779	851.308	514.633	0.638684	344.774	311.941	373.985	538.721	hypothetical protein	TGME49_031160	10:1275289..1276847	hypothetical protein					hypothetical protein	no significant matches
63.m00337_at	0.434181	1.48532	65.0096	54.6241	87.018	43.0115	0.644897	29.1394	25.435	32.2857	45.0247	hypothetical protein	TGME49_075370	12:7152754..7154033	hypothetical protein
80.m03946_at	0.431174	1.42006	356.998	319.839	402.573	250.58	0.612292	162.392	123.331	179.827	262.308	hypothetical protein	TGME49_089970	11:3649575..3651178	hypothetical protein
145.m00325_at	0.430559	1.47193	127.343	109.04	139.449	86.1723	0.63375	57.3373	52.5728	64.7251	90.2056	TPR domain-containing protein	TGME49_099970	14:270910..274153	TPR domain-containing protein |emb|CAG25122.1| unnamed protein product [Plasmodium falciparum 3D7] ref|XP_966292.1| hypothetical protein PFF1505w [Plasmodium falciparum 3D7] --					TPR domain-containing protein	TPR 1 - Tetratricopeptide repeat
583.m00661_at	0.428347	1.48038	480.462	438.619	518.064	323.922	0.634114	215.225	205.946	231.327	339.084	small heat shock protein, putative / bradyzoite-specific protein, putative	TGME49_112600	13:2809323..2811143	small heat shock protein, putative / bradyzoite-specific protein, putative |gb|AAV28541.2| small heat shock protein 21 [Toxoplasma gondii] --	response to heat;				small heat shock protein 21	HSP20 - Hsp20/alpha crystallin family
42.m03522_at	0.425994	1.38423	423.883	404.599	441.73	306.076	0.589675	189.519	169.242	211.814	320.402	hypothetical protein	TGME49_026710	12:1360044..1363456	hypothetical protein |gb|EAS07733.1| hypothetical protein TTHERM_00497870 [Tetrahymena thermophila SB210] --					hypothetical protein	DUF3522 - Protein of unknown function (DUF3522)
42.m03335_at	0.425351	1.40683	1127.85	1025.81	1240.01	799.956	0.598396	504.187	434.352	589.978	837.398	hypothetical protein	TGME49_024130	12:3253787..3254630	hypothetical protein
49.m03333_at	0.423091	1.40631	131.053	124.447	133.689	93.1615	0.594997	58.1701	53.1131	63.4152	97.522	myosin, putative	TGME49_043250	7:2433252..2451866	myosin, putative |ref|XP_628589.1| myosin'unconventional myosin fused to an RCC1 domain (unique)' [Cryptosporidium parvum Iowa II] gb|EAK90414.1| myosin'unconventional myosin fused to an RCC1 domain (unique)' [Cryptosporidium parvum] --		motor activity;motor activity;motor activity;motor activity;ATP binding;ATP binding;	plasma membrane;myosin;myosin;myosin;pellicle;	motor activity;motor activity;motor activity;motor activity;motor activity;motor activity;ATP binding;ATP binding;ATP binding;	myosin, putative	myosin head - myosin head domain; IQ - IQ calmodulin-binding motif; RCC1 - Regulator of chromosome condensation (RCC1) repeat
49.m00038_at	0.422754	1.53833	121.461	100.438	142.224	78.3439	0.650334	53.7789	46.0167	61.8284	82.0108	hypothetical protein	TGME49_041180	7:1680323..1682944	hypothetical protein
83.m01219_at	0.421936	1.42405	316.448	298.21	336.935	221.906	0.600859	139.637	134.365	146.52	232.293	poly(ADP)-ribose polymerase-related	TGME49_093510	1:382963..384441	poly(ADP)-ribose polymerase-related |emb|CAJ20424.1| hypothetical protein [Toxoplasma gondii] --			nucleus;	DNA binding;zinc ion binding;	poly(ADP)-ribose polymerase domain-containing protein	Pf-PARP - Poly(ADP-ribose) polymerase and DNA-Ligase Zn-finger region; PADR1 - PADR1 (NUC008) domain
76.m01628_at	0.415896	1.51946	93.4639	75.3502	119.763	60.588	0.631937	40.4328	34.2385	48.7747	63.4238	hypothetical protein	TGME49_085930	6:2076363..2077905	hypothetical protein
25.m02949_at	0.412683	1.44812	591.681	552.495	626.352	408.125	0.597616	255.365	249.394	264.601	427.227	hypothetical protein	TGME49_009600	2:1355320..1357144	hypothetical protein |emb|CAJ20648.1| hypothetical protein, expressed [Toxoplasma gondii] --					hypothetical protein	no significant matches
20.m05914_at	0.411886	1.50689	2828.56	2364.7	3298.96	1853.29	0.620667	1218.82	987.033	1457.2	1940.03	microneme protein 11 (MIC11)	TGME49_004530	8:1696390..1697340	microneme protein 11 (MIC11) |gb|AAN16379.1| microneme protein TgMIC11 precursor [Toxoplasma gondii] --
65.m00001_at	0.410104	1.49021	3721.01	3350.69	4011.67	2489.7	0.61114	1596.04	1462.25	1754.85	2606.23	nucleoside-triphosphatase I	TGME49_077240;TGME49_077250	14:6660633..6662519	nucleoside-triphosphatase I |sp|Q27893|NTP1_TOXGO Nucleoside-triphosphatase 1 precursor (Nucleoside-triphosphatase I) (NTPase-I) (Nucleoside triphosphate hydrolase 1) gb|AAC80188.1| nucleoside triphosphate hydrolase 3 [Toxoplasma gondii] gb|AAA89203.1| adenosinetriphosphatase --		hydrolase activity;			nucleoside-triphosphatase I	GDA1 CD39 - GDA1/CD39 (nucleoside phosphatase) family
44.m02755_at	0.406122	1.47325	1812.31	1610.85	2055.16	1222.72	0.598321	771.624	677.588	893.101	1279.95	small heat shock protein, putative / bradyzoite-specific protein, putative	TGME49_032940	10:2287094..2287901	small heat shock protein, putative / bradyzoite-specific protein, putative |gb|AAT66039.2| Hsp20 [Toxoplasma gondii] --	response to heat;				small heat shock protein 20	HSP20 - Hsp20/alpha crystallin family
20.m03906_at	0.406052	1.45582	67.6428	54.2107	90.3403	45.6168	0.59114	28.6343	24.2563	36.966	47.7519	glucoamylase S1/S2-related	TGME49_005370	8:1403304..1405529	glucoamylase S1/S2-related |gb|AAZ14281.1| proteophosphoglycan 5 [Leishmania major strain Friedlin] ref|XP_843163.1| Leishmania major strain Friedlin proteophosphoglycan 5 [Leishmania major strain Friedlin] --
41.m00036_at	0.403998	1.4556	1262.32	1116.71	1430.14	863.109	0.588059	536.315	444.929	626.026	903.506	tubulin beta chain, putative	TGME49_021620	3:471902..474239	tubulin beta chain, putative |sp|P10878|TBB_TOXGO Tubulin beta chain (Beta tubulin) gb|AAA30146.1| beta-tubulin --	microtubule cytoskeleton organization and biogenesis;microtubule-based movement;microtubule polymerization;protein polymerization;	GTPase activity;structural constituent of cytoskeleton;GTP binding;	cytoplasm;microtubule;microtubule;protein complex;protein complex;tubulin;	GTPase activity;GTPase activity;structural molecule activity;structural molecule activity;structural constituent of cytoskeleton;GTP binding;GTP binding;
49.m03219_at	0.402823	1.47334	135.749	118.247	150.512	91.7477	0.593496	57.3009	49.9049	66.5779	96.0419	hypothetical protein	TGME49_040570	7:1322086..1324877	hypothetical protein					hypothetical protein	no significant matches
25.m01903_s_at	0.401346	1.54934	129.214	110.738	140.975	83.0252	0.621823	54.3274	45.3047	59.5546	86.9112	protein kinase domain-containing protein	TGME49_009980	2:1609600..1611315	protein kinase domain-containing protein |emb|CAJ20686.1| protein kinase, putative [Toxoplasma gondii] --					Rhoptry kinase family protein ROP42 (incomplete catalytic triad)	Pkinase - protein kinase domain
57.m01773_at	0.400289	1.52955	90.734	76.0145	107.823	58.6792	0.612263	37.778	33.6454	41.6712	61.4256	conserved hypothetical protein	TGME49_066090	11:1403820..1407153	conserved hypothetical protein |emb|CAI74512.1| hypothetical protein, conserved [Theileria annulata] ref|XP_952244.1| hypothetical protein TA13370 [Theileria annulata strain Ankara] --					hypothetical protein, conserved	DUF1625 - protein of unknown function (DUF1625)
641.m02538_at	0.399599	1.48165	99.8796	89.8911	109.301	67.26	0.592065	41.8168	36.5173	44.8037	70.4081	hypothetical protein	TGME49_118530	5:1215861..1222264	hypothetical protein					hypothetical protein	no significant matches
38.m01056_at	0.399166	1.50947	164.666	133.972	185.511	108.334	0.60253	69.4884	49.7781	82.2795	113.404	SF-assemblin, putative	TGME49_018880	14:1196975..1200389	SF-assemblin, putative |ref|NP_704512.1| hypothetical protein [Plasmodium falciparum 3D7] emb|CAD51331.1| hypothetical protein [Plasmodium falciparum 3D7] --	electron transport;	structural constituent of cytoskeleton;	membrane;	cytochrome-c oxidase activity;structural constituent of cytoskeleton;structural constituent of cytoskeleton;
80.m00051_at	0.398848	1.4565	553.423	496.883	635.265	377.897	0.580923	233.871	190.066	281.057	395.585	cathepsin C-related	TGME49_089620	11:3442835..3448105	cathepsin C-related |gb|AAZ15654.1| cathepsin C1 [Toxoplasma gondii] --	proteolysis;proteolysis;	dipeptidyl-peptidase I activity;cysteine-type peptidase activity;	lysosome;
59.m03707_at	0.396744	1.45878	336.85	313.183	356.459	230.698	0.578762	139.971	130.632	151.713	241.496	hypothetical protein	TGME49_073860	10:3217631..3218662	hypothetical protein					hypothetical protein	no significant matches
55.m00279_at	0.395362	1.44223	820.802	798.915	868.811	568.871	0.570202	339.894	320.011	364.058	595.497	conserved hypothetical protein	TGME49_059630	9:2740020..2741586	conserved hypothetical protein |emb|CAD51554.1| hypothetical protein [Plasmodium falciparum 3D7] ref|NP_703534.1| hypothetical protein [Plasmodium falciparum 3D7] --					hypothetical protein, conserved	no significant matches
44.m04695_at	0.392507	1.45913	205.644	185.679	218.321	140.666	0.572717	84.8139	71.8308	97.3164	147.25	hypothetical protein	TGME49_029140	10:44891..49910	hypothetical protein |gb|EAS00575.1| MaoC like domain containing protein [Tetrahymena thermophila SB210] --					peroxisomal multifunctional enzyme, putative	MaoC_dehydratas - MaoC like domain
50.m03362_at	0.39187	1.50675	206.901	176.099	253.497	136.012	0.590448	84.8944	72.9038	105.54	142.379	zinc finger (CCCH type) protein, putative	TGME49_050690	14:5067414..5080984	zinc finger (CCCH type) protein, putative |gb|EAR97145.1| zinc finger CCCH type domain containing protein [Tetrahymena thermophila SB210] --
80.m02336_at	0.390277	1.4444	128.24	115.33	140.435	88.474	0.563719	52.8876	40.2131	63.2573	92.6151	hypothetical protein	TGME49_091880	11:4481983..4483787	hypothetical protein
541.m00127_at	0.389173	1.45698	281.611	267.06	305.963	193.027	0.567016	114.855	105.32	128.09	202.062	hypothetical protein	TGME49_105250	11:5406198..5408524	hypothetical protein					hypothetical protein	no significant matches
83.m01211_at	0.38906	1.45377	1076.31	1018.31	1153.87	739.66	0.565606	440.175	390.556	504.847	774.28	hypothetical protein	TGME49_093430	1:314305..315540	hypothetical protein |emb|CAJ20432.1| hypothetical protein, expressed [Toxoplasma gondii] --					hypothetical protein	no significant matches
583.m05684_at	0.387412	1.43927	66.8679	60.6236	73.9179	46.337	0.55759	27.2166	24.8838	32.6447	48.5058	hypothetical protein	TGME49_115470	13:4743335..4746861	hypothetical protein					hypothetical protein	no significant matches
541.m01151_at	0.386307	1.55301	841.675	696.599	979.956	537.861	0.599938	339.048	305.842	375.376	563.036	calmodulin, putative	TGME49_105050	11:5294424..5294825	calmodulin, putative |gb|AAN36936.1| calmodulin [Plasmodium falciparum 3D7] ref|NP_702212.1| calmodulin [Plasmodium falciparum 3D7] sp|P24044|CALM_PLAFA Calmodulin (CaM) sp|P62203|CALM_PLAF7 Calmodulin (CaM) gb|AAA29510.1| calmodulin gb|AAA29508.1| calmodulin --		calcium ion binding;calcium ion binding;enzyme binding;			calmodulin, putative	no significant matches
42.m03481_at	0.384838	1.6281	89.6311	66.9348	113.686	53.8273	0.626555	35.5706	28.8306	40.4936	56.3467	hypothetical protein	TGME49_026220	12:1724756..1731350	hypothetical protein |ref|XP_626020.1| articulin family protein [Cryptosporidium parvum Iowa II] gb|EAK88260.1| articulin family protein [Cryptosporidium parvum] --	gametogenesis;
59.m03469_at	0.38471	1.47437	157.438	140.219	185.323	106.219	0.567205	63.9246	48.3264	74.0775	111.19	protein kinase, putative	TGME49_069730	10:5632989..5639942	protein kinase, putative |ref|XP_676157.1| protein kinase [Plasmodium berghei strain ANKA] emb|CAI04624.1| protein kinase, putative [Plasmodium berghei] --	protein amino acid phosphorylation;	protein kinase activity;ATP binding;	membrane;apicoplast;
83.m01261_at	0.383864	1.49659	443.154	387.671	505.775	294.367	0.574487	178.396	148.104	202.244	308.144	hypothetical protein	TGME49_094340	1:808678..812098	hypothetical protein |emb|CAJ20368.1| hypothetical protein, expressed [Toxoplasma gondii] --					hypothetical protein	no significant matches
162.m00326_at	0.383701	1.53893	351.691	289.749	409.291	226.505	0.590488	141.746	117.083	167.801	237.107	hypothetical protein	TGME49_101420	5:2406875..2410227	hypothetical protein |emb|CAD52308.1| hypothetical protein [Plasmodium falciparum 3D7] ref|NP_705072.1| hypothetical protein [Plasmodium falciparum 3D7] --
20.m03659_at	0.383569	1.51139	2001.46	1745.3	2382.86	1315.77	0.579722	808.451	650.937	977.517	1377.35	hypothetical protein	TGME49_001390	8:3872577..3872903	hypothetical protein
583.m00001_at	0.382641	1.51993	4095.54	3555.45	4644.3	2675.85	0.581588	1643.56	1330.64	1923.97	2801.09	SAG1-related sequence 3	TGME49_108840	13:286874..287956	SAG1-related sequence 3 |gb|AAC48328.1| SAG1-related sequence 3 [Toxoplasma gondii] --					SRS51 (= SRS3)	SAG - SRS domain
31.m00871_at	0.3824	1.55891	869.193	720.028	982.915	553.145	0.596128	349.292	277.593	412.913	579.035	hypothetical protein	TGME49_013050	6:762743..763279	hypothetical protein
44.m02627_at	0.381431	1.47101	242.464	219.398	268.181	164.285	0.561089	97.0401	81.6036	109.74	171.975	hypothetical protein	TGME49_030970	10:1151271..1153080	hypothetical protein					hypothetical protein	no significant matches
57.m00022_at	0.381194	1.46097	732.17	635.495	823.199	499.135	0.556911	294.683	230.737	359.884	522.497	conserved hypothetical protein	TGME49_064990	11:1957578..1959268	conserved hypothetical protein |ref|XP_679647.1| hypothetical protein [Plasmodium berghei strain ANKA] emb|CAI00338.1| conserved hypothetical protein [Plasmodium berghei] --
28.m00429_at	0.380385	1.50095	333.966	304.505	360.148	222.055	0.570938	133.865	114.249	152.578	232.448	hypothetical protein	TGME49_011850	12:4106844..4107584	hypothetical protein
57.m01719_at	0.379592	1.54383	91.2509	68.6283	119.04	57.9831	0.586027	36.3247	27.952	48.6975	60.697	hypothetical protein	TGME49_065070	11:1902144..1903421	hypothetical protein |ref|NP_015163.1| hypothetical protein; Ypl162cp [Saccharomyces cerevisiae] emb|CAA65559.1| P2558 protein [Saccharomyces cerevisiae] emb|CAA97867.1| unnamed protein product [Saccharomyces cerevisiae] sp|Q12042|YP162_YEAST Vacuolar membrane protein YPL162C --
55.m04696_at	0.378261	1.46866	75.2947	64.786	94.6439	50.7318	0.555536	30.0261	24.2828	37.7014	53.1063	myosin head motor domain-containing protein	TGME49_057470	9:3977589..3988149	myosin head motor domain-containing protein |ref|XP_626981.1| myosin heavy chain [Cryptosporidium parvum Iowa II] gb|EAK89304.1| myosin heavy chain [Cryptosporidium parvum] --		motor activity;motor activity;motor activity;motor activity;ATP binding;ATP binding;	plasma membrane;myosin;myosin;myosin;pellicle;	motor activity;motor activity;motor activity;motor activity;motor activity;motor activity;ATP binding;ATP binding;ATP binding;
20.m03902_at	0.376991	1.61983	366.985	288.177	422.647	224.363	0.610662	143.822	130.187	159.114	234.864	hypothetical protein	TGME49_005330	8:1436461..1437824	hypothetical protein					hypothetical protein	no significant matches
20.m03901_at	0.376685	1.43796	77.6697	74.8916	79.1179	54.0092	0.541659	30.9033	24.5606	35.588	56.5371	hypothetical protein	TGME49_005320	8:1439664..1442832	hypothetical protein |emb|CAD50980.1| hypothetical protein [Plasmodium falciparum 3D7] ref|NP_704164.1| hypothetical protein [Plasmodium falciparum 3D7] --
46.m02866_s_at	0.376349	1.49534	286.387	247.786	330.448	190.538	0.562771	113.559	90.5386	135.862	199.456	hypothetical protein	TGME49_034270	12:4200687..4211555	hypothetical protein
80.m02268_at	0.375537	1.45235	189.211	174.932	215.384	129.838	0.545411	74.7165	64.8549	89.2271	135.915	hypothetical protein	TGME49_090300	11:3784173..3785270	hypothetical protein					hypothetical protein	no significant matches
83.m02140_at	0.375204	1.49196	190.678	171.806	205.526	127.511	0.559791	75.0168	66.2308	85.2303	133.479	hypothetical protein	TGME49_093720	1:521707..523315	hypothetical protein |emb|CAJ20406.1| hypothetical protein, conserved [Toxoplasma gondii] --					hypothetical protein, conserved	no significant matches
583.m05758_at	0.37414	1.51248	273.751	241.969	291.207	180.52	0.56588	107.498	92.5778	120.893	188.969	hypothetical protein	TGME49_116540	13:5397177..5397671	hypothetical protein |gb|AAN37191.1| hypothetical protein PF14_0578 [Plasmodium falciparum 3D7] ref|NP_702467.1| hypothetical protein PF14_0578 [Plasmodium falciparum 3D7] --					hypothetical protein	no significant matches
44.m00004_at	0.371966	1.48277	1231.14	1157.11	1318.38	829.043	0.551541	480.307	437.146	538.526	867.846	membrane skeletal protein IMC1	TGME49_031640	10:1515085..1517860	membrane skeletal protein IMC1 |gb|AAK39634.1| membrane skeletal protein IMC1 [Toxoplasma gondii] --		structural constituent of cytoskeleton;	subpellicular network;		membrane skeletal protein IMC1	IMCp - Inner membrane complex protein
33.m02670_at	0.370509	1.48519	133.751	127.406	140.332	90.0115	0.550275	51.9528	48.49	57.5356	94.2245	hypothetical protein	TGME49_014400	12:6215985..6216704	hypothetical protein					hypothetical protein	no significant matches
46.m01667_at	0.370164	1.48081	1100.94	976.785	1263.1	739.58	0.548143	429.572	363.812	515.288	774.196	hypothetical protein	TGME49_035690	12:5002165..5003213	hypothetical protein
20.m00355_at	0.369804	1.50121	371.866	342.16	390.668	247.378	0.555152	144.724	119.526	164.255	258.957	protein phosphatase 2C, putative	TGME49_001520	8:3849962..3853172	protein phosphatase 2C, putative |dbj|BAD38042.1| putative protein phosphatase 2C [Oryza sativa (japonica cultivar-group)] --		catalytic activity;catalytic activity;			protein phosphatase 2C, putative	PP2c - Protein phosphatase 2C
583.m05360_at	0.368174	1.46723	91.2291	88.1334	92.9404	62.1736	0.540196	35.2849	31.5202	39.6079	65.0836	myosin heavy chain-related	TGME49_110450	13:1340148..1354811	myosin heavy chain-related |emb|CAJ07774.1| hypothetical protein, conserved [Leishmania major] --			membrane;		myosin heavy chain, putative	no significant matches
55.m04788_at	0.368122	1.66084	73.9472	58.9526	87.176	44.0449	0.611391	28.2056	26.7952	29.589	46.1064	rhoptry protein-related / protein kinase-related	TGME49_058800	9:3159897..3161009	rhoptry protein-related / protein kinase-related |emb|CAJ27112.1| rhoptry protein 17 [Toxoplasma gondii] --	protein amino acid phosphorylation;	protein kinase activity;ATP binding;
SRS_LIKE2_at	0.366258	1.68334	131.349	93.6161	166.325	76.4587	0.616535	49.7745	43.0775	60.8284	80.0373				TGG_994387-F-166645-167226(9419-431521)
583.m05316_at	0.365733	1.49673	177.505	157.227	205.54	117.862	0.547405	68.3107	58.7533	84.1453	123.378	alpha-N-acetylgalactosaminidase, putative	TGME49_109930	13:900597..906764	alpha-N-acetylgalactosaminidase, putative |gb|AAM29494.1| RE47112p [Drosophila melanogaster] --	carbohydrate metabolism;				alpha-N-acetylgalactosaminidase, putative	Melibiase - melibiase
49.m03355_at	0.365252	1.5526	587.369	491.527	673.575	375.972	0.567091	226.461	178.012	286.796	393.569	hypothetical protein		7:2680958..2681466	hypothetical protein
44.m04627_at	0.36462	1.54764	238.507	196.181	292.418	152.395	0.564302	91.408	71.9274	110.979	159.528	conserved hypothetical protein	TGME49_032130	10:1879508..1882066	conserved hypothetical protein |ref|XP_742365.1| hypothetical protein [Plasmodium chabaudi chabaudi] emb|CAH78819.1| conserved hypothetical protein [Plasmodium chabaudi] --
162.m00311_s_at	0.364111	1.63796	232.359	187.184	272.182	140.54	0.596401	87.9092	81.9676	94.308	147.118	SRS domain-containing protein	TGME49_101160	5:2228807..2229997	SRS domain-containing protein |gb|AAK25763.1| SAG1-related sequence 7 [Toxoplasma gondii] --					SRS19C (= SRS7)	SAG - SRS domain
50.m03253_at	0.362021	1.49101	76.296	69.3313	83.3053	51.0676	0.539775	29.2911	21.705	35.1766	53.4578	hypothetical protein	TGME49_048690	14:4053717..4056656	hypothetical protein
35.m00004_at	0.361647	1.46792	325.442	310.088	333.014	221.645	0.53087	123.518	110.399	135.251	232.019	conserved hypothetical protein	TGME49_016080	13:6395322..6397796	conserved hypothetical protein |ref|NP_701020.1| hypothetical protein PF11_0160 [Plasmodium falciparum 3D7] gb|AAN35744.1| hypothetical protein [Plasmodium falciparum 3D7] --					hypothetical protein, conserved	SET - SET domain
42.m03357_at	0.361342	1.54335	222.794	204.968	244.084	143.961	0.557677	84.3086	75.8661	92.3624	150.7	membrane skeletal protein IMC1	TGME49_024530	12:2942054..2944449	membrane skeletal protein IMC1 |gb|AAK39634.1| membrane skeletal protein IMC1 [Toxoplasma gondii] --					inner membrane complex associated protein 4	IMCp - Inner membrane complex protein
55.m00092_at	0.361203	1.55518	1299.73	1078.41	1446.16	830.377	0.561736	495.715	387.384	580.972	869.243	hypothetical protein	TGME49_058660	9:3257428..3259877	hypothetical protein |gb|AAV58859.1| ROP6 [Toxoplasma gondii] --
49.m03175_at	0.359266	1.53508	231.099	199.836	253.197	150.01	0.551504	87.3254	71.5132	101.805	157.032	hypothetical protein	TGME49_039800	7:924688..927470	hypothetical protein |emb|CAD49214.1| hypothetical protein [Plasmodium falciparum 3D7] ref|NP_702827.1| hypothetical protein [Plasmodium falciparum 3D7] --					hypothetical protein	no significant matches
55.m10265_at	0.357809	1.59359	1271.54	1117.04	1456.53	793.38	0.570199	475.088	427.309	518.091	830.514	hypothetical protein	TGME49_058410	9:3417398..3417895	hypothetical protein |gb|ABA26842.1| PhIL1 [Toxoplasma gondii] --					hypothetical protein	no significant matches
49.m03416_at	0.357306	1.45745	186.278	171.783	217.28	127.245	0.520756	70.3832	58.6069	88.5696	133.2	tubulin-tyrosine ligase family protein	TGME49_044500	7:3279702..3290319	tubulin-tyrosine ligase family protein |ref|XP_677424.1| hypothetical protein [Plasmodium berghei strain ANKA] emb|CAH95643.1| conserved hypothetical protein [Plasmodium berghei] --
44.m00020_at	0.357273	1.55473	919.575	736.017	1094.35	582.361	0.555464	343.606	263.364	425.624	609.619	pfs77-related	TGME49_030210	10:684348..687254	pfs77-related |ref|XP_745546.1| Pfs77 protein [Plasmodium chabaudi chabaudi] emb|CAH77962.1| Pfs77 protein, putative [Plasmodium chabaudi] --
583.m00621_at	0.3567	1.4853	531.888	504.864	564.027	357.873	0.529805	198.824	178.661	206.171	374.623	hypothetical protein	TGME49_108860	13:295771..299354	hypothetical protein					hypothetical protein	no significant matches
50.m03081_at	0.356307	1.51086	305.524	286.157	331.827	201.951	0.538331	113.939	105.181	119.583	211.404	hypothetical protein	TGME49_045640	14:2403751..2406387	hypothetical protein					hypothetical protein	no significant matches
583.m09102_at	0.35526	1.58115	140.89	120.631	163.966	88.2139	0.56172	52.432	42.9	60.5144	92.3427	hypothetical protein	TGME49_110240	13:1175772..1176995	hypothetical protein					hypothetical protein	no significant matches
583.m05687_at	0.353695	1.66931	194.336	142.614	250.564	114.141	0.590427	71.4241	55.2136	85.1526	119.484	hypothetical protein	TGME49_115500	13:4764952..4767138	hypothetical protein |ref|XP_626582.1| hypothetical protein cgd2_4000 [Cryptosporidium parvum Iowa II] gb|EAK88635.1| hypothetical protein cgd2_4000 [Cryptosporidium parvum] --
55.m00005_at	0.353389	1.73321	2228.81	1701.23	2787.77	1263.92	0.612498	814.482	714.151	913.272	1323.08	apical membrane antigen 1, putative	TGME49_055260	9:4880869..4885333	apical membrane antigen 1, putative |gb|AAB65410.1| apical membrane antigen 1 homolog [Toxoplasma gondii] --	pathogenesis;pathogenesis;entry into host cell;		membrane;membrane;membrane;apical complex;
583.m00645_at	0.351272	1.43182	386.293	355.224	446.653	268.755	0.502958	143.851	114.319	180.031	281.334	hypothetical protein	TGME49_112150	13:2450513..2454460	hypothetical protein
44.m02589_at	0.348582	1.67194	71.1848	55.713	86.5443	41.7203	0.582809	25.5722	22.4736	28.0761	43.6731	high molecular mass nuclear antigen, putative	TGME49_030340	10:712922..717638	high molecular mass nuclear antigen, putative |emb|CAD52331.1| hypothetical protein [Plasmodium falciparum 3D7] ref|NP_705095.1| hypothetical protein [Plasmodium falciparum 3D7] --			membrane;
583.m09210_x_at	0.347508	1.71556	85.6014	64.5235	101.226	49.1667	0.596172	30.9169	25.4967	36.1628	51.468	hypothetical protein	TGME49_111350	13:1978695..1980080	hypothetical protein
44.m02714_at	0.347309	1.52926	149.87	143.081	163.452	97.8781	0.531126	54.5185	49.3423	57.9159	102.459	hypothetical protein	TGME49_032260	10:1981563..1983235	hypothetical protein |ref|XP_667342.1| hypothetical protein Chro.10114 [Cryptosporidium hominis TU502] gb|EAL37106.1| hypothetical protein Chro.10114 [Cryptosporidium hominis] --					hypothetical protein	no significant matches
42.m05848_at	0.345773	1.51732	96.306	87.0019	106.142	63.2706	0.524648	35.1211	29.0961	42.5268	66.232	zinc finger (CCCH type) protein, putative	TGME49_026310	12:1670298..1673291	zinc finger (CCCH type) protein, putative |emb|CAJ20331.1| hypothetical protein [Toxoplasma gondii] --
46.m01643_at	0.344891	1.53036	82.348	76.7689	90.2843	53.6931	0.527807	29.7523	27.2532	33.5546	56.2062	hypothetical protein	TGME49_035380	12:4756196..4762231	hypothetical protein					hypothetical protein	no significant matches
76.m01665_at	0.34216	1.52147	298.377	266.449	312.341	195.731	0.520584	107.727	88.4288	125.169	204.892	lysophospholipase, putative	TGME49_086580	6:1716081..1718948	lysophospholipase, putative |gb|AAN36629.1| lysophospholipase, putative [Plasmodium falciparum 3D7] ref|NP_701905.1| lysophospholipase, putative [Plasmodium falciparum 3D7] --
83.m01236_at	0.340437	1.58769	139.216	109.64	170.638	86.5689	0.540508	50.2285	37.9881	67.762	90.6208	EF hand domain-containing protein	TGME49_093760	1:543067..544641	EF hand domain-containing protein |emb|CAJ20403.1| hypothetical protein [Toxoplasma gondii] --		calcium ion binding;
52.m01667_at	0.339836	1.60578	133.877	105.368	165.706	81.9912	0.545701	48.1306	32.8141	59.8278	85.8288	protein kinase-related	TGME49_054630	4:1863161..1866957	protein kinase-related |emb|CAG07253.1| unnamed protein product [Tetraodon nigroviridis] --	protein amino acid phosphorylation;	protein kinase activity;ATP binding;
541.m02526_at	0.339683	1.48364	90.9668	80.1348	114.473	60.6575	0.503967	32.4953	26.59	42.2381	63.4966	conserved hypothetical protein	TGME49_106370	11:6132602..6133099	conserved hypothetical protein
583.m05275_at	0.339099	1.60276	98.6704	74.3871	136.084	60.0524	0.543494	35.0069	25.9547	47.0725	62.8631	hypothetical protein	TGME49_109160	13:518701..521244	hypothetical protein			membrane;
59.m03403_at	0.338255	1.51746	661.217	617.572	711.214	435.23	0.513289	234.007	223.671	246.967	455.601	hypothetical protein	TGME49_068760	10:6324651..6326003	hypothetical protein					hypothetical protein	no significant matches
42.m03409_at	0.337899	1.52148	492.232	448.419	517.08	323.076	0.514105	174.453	162.895	199.684	338.197	hypothetical protein	TGME49_025150;TGME49_025160	12:2389449..2395786	hypothetical protein					hypothetical protein	no significant matches
76.m01626_at	0.337507	1.44897	816.051	771.097	840.24	562.949	0.489038	291.123	240.901	348.628	589.298	SRS domain-containing surface antigen, putative	TGME49_085870	6:2099732..2101634	SRS domain-containing surface antigen, putative |gb|AAD21975.1| SAG2 related antigen SAG2C [Toxoplasma gondii] --
59.m03689_at	0.337193	1.60151	75.1136	64.3473	85.9514	46.651	0.540017	26.4413	24.1915	29.5994	48.8346	kinesin motor domain-containing protein	TGME49_073560	10:3382965..3402082	kinesin motor domain-containing protein |ref|XP_744358.1| kinesin-related protein [Plasmodium chabaudi chabaudi] emb|CAH81436.1| kinesin-related protein, putative [Plasmodium chabaudi] --	microtubule-based movement;microtubule-based movement;	motor activity;motor activity;microtubule motor activity;ATP binding;ATP binding;ATPase activity;	kinesin complex;microtubule associated complex;microtubule associated complex;	motor activity;motor activity;microtubule motor activity;microtubule motor activity;ATP binding;ATP binding;ATP binding;ATPase activity;	kinesin heavy chain, putative	Kinesin - kinesin motor omain
145.m00603_at	0.336004	1.55305	126.584	116.74	131.967	81.4294	0.521832	44.5093	41.8987	46.1942	85.2408	hypothetical protein	TGME49_100220	14:112454..118881	hypothetical protein					hypothetical protein	no significant matches
583.m09207_at	0.335638	1.59076	215.584	173.563	280.461	133.433	0.53392	75.9274	58.2673	95.799	139.679	ankyrin repeat-containing protein	TGME49_108710	13:271010..277043	ankyrin repeat-containing protein |ref|XP_625830.1| hypothetical protein cgd4_2420 [Cryptosporidium parvum Iowa II] gb|EAK87856.1| extracelllular membrane associated protein with a signal peptide, 5 ankyrin repeats, SUSHI domain and a transmembrane region [Cryptosporidium parvum] --
80.m00049_at	0.333626	1.61659	600.184	502.481	712.265	367.977	0.539335	210.108	160.618	237.574	385.2	hypothetical protein	TGME49_090200	11:3731899..3736536	hypothetical protein |gb|EAS03857.1| hypothetical protein TTHERM_00659010 [Tetrahymena thermophila SB210] --					opine dehydrogenase, putative	Octopine DH - NAD/NADP octopine/nopaline dehydrogenase, alpha-helical domain
83.m02145_at	0.333306	1.51173	1403.18	1256.48	1563.04	924.904	0.503871	495.301	383.44	607.305	968.194	rhoptry antigen, putative	TGME49_095110	1:1403117..1410511	rhoptry antigen, putative |emb|CAJ20304.1| rhoptry protein 4 [Toxoplasma gondii] --
542.m00226_at	0.331058	1.58262	107.606	87.1133	130.908	67.0675	0.523939	37.4249	28.3012	47.9356	70.2065	conserved hypothetical protein	TGME49_107020	13:119833..121663	conserved hypothetical protein |ref|XP_730216.1| hypothetical protein PY02343 [Plasmodium yoelii yoelii str. 17XNL] gb|EAA21781.1| hypothetical protein [Plasmodium yoelii yoelii] --
64.m00327_at	0.32815	1.64319	247.251	203.885	298.16	148.687	0.539211	84.5147	70.3267	95.6184	155.646	membrane skeletal protein IMC1-related	TGME49_075670	4:290306..294653	membrane skeletal protein IMC1-related |emb|CAI74260.1| hypothetical protein, conserved [Theileria annulata] ref|XP_951992.1| hypothetical protein TA14770 [Theileria annulata strain Ankara] --					hypothetical protein, conserved	IMCp - Inner membrane complex protein
583.m00682_at	0.327918	1.51069	1191.08	1086.23	1335.2	785.963	0.495382	410.265	353.005	476.56	822.75	conserved hypothetical protein	TGME49_113380	13:3320328..3322059	conserved hypothetical protein |ref|XP_673909.1| hypothetical protein [Plasmodium berghei strain ANKA] ref|XP_678080.1| hypothetical protein [Plasmodium berghei strain ANKA] emb|CAH98049.1| conserved hypothetical protein [Plasmodium berghei] emb|CAI02471.1| conserved hypothetical protein [Plasmodium berghei] --					hypothetical protein, conserved	no significant matches
49.m03292_at	0.326776	1.49791	156.03	142.552	162.046	104.043	0.489483	53.9812	43.3436	66.3209	108.913	glucoamylase S1/S2-related	TGME49_042570	7:2045100..2049641	glucoamylase S1/S2-related |emb|CAK18547.1| cell surface flocculin [Saccharomyces cerevisiae] --
80.m00012_at	0.324342	1.63962	4605.27	3743.81	5971.99	2766.31	0.531798	1556.46	1301.32	1920.09	2895.79	microneme protein 1 (MIC1)	TGME49_091890	11:4485068..4487411	microneme protein 1 (MIC1) |emb|CAA96466.1| microneme [Toxoplasma gondii] --
541.m01166_at	0.323877	1.60891	222.098	183.953	250.564	137.211	0.52109	75.4412	62.6437	89.1776	143.633	hypothetical protein	TGME49_105270	11:5417002..5421497	hypothetical protein					hypothetical protein	no significant matches
59.m03600_at	0.322819	1.66442	307.837	246.945	376.687	182.301	0.537309	104.318	83.8117	126.834	190.833	hypothetical protein		10:4274962..4275231	hypothetical protein
27.m00846_at	0.322743	1.54066	1386.27	1198.22	1566.83	893.76	0.497236	472.166	365.595	580.893	935.592	hypothetical protein	TGME49_011260	5:1851787..1853415	hypothetical protein
46.m01734_at	0.321831	1.51024	175.526	162.189	184.486	116.101	0.486042	59.7216	48.977	68.5698	121.535	hypothetical protein	TGME49_037090	12:5645109..5651208	hypothetical protein
44.m02723_at	0.318963	1.61297	1219.38	1055.88	1476.74	750.046	0.514477	407.576	330.922	479.358	785.152	hypothetical protein	TGME49_032410	10:2077359..2079096	hypothetical protein |emb|CAD43149.1| putative PDI-like protein [Toxoplasma gondii] --					hypothetical protein	no significant matches
31.m00939_at	0.31876	1.63411	641.411	528.788	766.529	389.108	0.52089	213.737	189.156	252.739	407.32	hypothetical protein	TGME49_012770	6:530699..535661	hypothetical protein					hypothetical protein	no significant matches
52.m01583_at	0.318131	1.65733	186.904	157.166	217.675	111.995	0.527248	61.9479	56.5156	68.2041	117.237	hypothetical protein	TGME49_053380	4:904169..909181	hypothetical protein |gb|AAZ14281.1| proteophosphoglycan 5 [Leishmania major strain Friedlin] ref|XP_843163.1| Leishmania major strain Friedlin proteophosphoglycan 5 [Leishmania major strain Friedlin] --					hypothetical protein	AP2 - AP2 domain
57.m01792_at	0.317959	1.73787	100.483	78.715	124.779	56.51	0.552571	32.8798	27.6685	37.6277	59.155	hypothetical protein	TGME49_066420	11:1239222..1248880	hypothetical protein |ref|XP_727487.1| hypothetical protein PY06768 [Plasmodium yoelii yoelii str. 17XNL] gb|EAA19052.1| hypothetical protein [Plasmodium yoelii yoelii] --
551.m00238_at	0.317685	1.60698	3140.59	2732.71	3624.4	1938.93	0.510512	1046.04	867.114	1273.01	2029.68	rhoptry antigen, putative	TGME49_108080	14:529112..530761	rhoptry antigen, putative |gb|AAZ73240.1| rhoptry protein 5 [Toxoplasma gondii] --					rhoptry kinase family protein ROP5 (incomplete catalytic triad)	no significant matches
57.m00038_at	0.316556	1.53906	646.934	600.996	689.778	419.905	0.487198	215.275	188.255	241.936	439.559	conserved hypothetical protein	TGME49_067500	11:714098..715435	conserved hypothetical protein |emb|CAD51468.1| hypothetical protein [Plasmodium falciparum 3D7] ref|NP_703448.1| hypothetical protein [Plasmodium falciparum 3D7] --			membrane;		hypothetical protein, conserved	no significant matches
46.m01722_at	0.316397	1.55894	197.948	170.008	224.869	126.338	0.493242	66.4104	49.4912	84.6779	132.251	transmembrane domain-containing protein	TGME49_036960	12:5545253..5549601	transmembrane domain-containing protein |ref|XP_675427.1| hypothetical protein [Plasmodium berghei strain ANKA] emb|CAI00570.1| conserved hypothetical protein [Plasmodium berghei] --	transport;		membrane;integral to membrane;	transporter activity;transporter activity;
55.m08191_at	0.316349	1.56836	1957.14	1754.29	2117.38	1245.08	0.49615	648.879	592.568	719.602	1303.36	protein kinase domain-containing protein	TGME49_058580	9:3304404..3306230	protein kinase domain-containing protein |emb|CAJ27112.1| rhoptry protein 17 [Toxoplasma gondii] --					Rhoptry kinase family protein ROP17	Pkinase - protein kinase domain
55.m04704_at	0.315274	1.5244	134.222	119.869	141.118	87.8815	0.480605	44.9622	32.7558	54.9572	91.9948	plectin-related	TGME49_057550	9:3924639..3929409	plectin-related |ref|XP_381590.1| hypothetical protein FG01414.1 [Gibberella zeae PH-1] gb|EAA67389.1| hypothetical protein FG01414.1 [Gibberella zeae PH-1] --			membrane;
52.m00029_at	0.315191	1.60239	312.388	259.554	370.245	192.701	0.505059	104.046	71.4373	123.971	201.721	alpha-galactosidase A, putative	TGME49_054880	4:1998072..2005792	alpha-galactosidase A, putative |gb|AAH72931.1| LOC443592 protein [Xenopus laevis] --
65.m01964_at	0.315062	1.53237	440.972	411.824	504.074	286.831	0.482792	145.373	136.106	164.795	300.256	protein phosphatase 2C, putative	TGME49_078510	14:6017051..6019113	protein phosphatase 2C, putative |ref|XP_813895.1| phosphatase 2C [Trypanosoma cruzi strain CL Brener] gb|EAN92044.1| phosphatase 2C, putative [Trypanosoma cruzi] --	protein amino acid dephosphorylation;	protein phosphatase type 2C activity;			protein phosphatase 2C, putative	PP2C - protein phosphatase 2C
50.m03315_at	0.315049	1.57135	290.391	261.618	310.541	184.386	0.495053	96.2701	84.3874	108.746	193.016	hypothetical protein	TGME49_049570	14:4607540..4615129	hypothetical protein					hypothetical protein	no significant matches
41.m01270_at	0.314461	1.63775	778.186	651.991	876.82	472.551	0.515009	255.908	220.837	287.677	494.669	hypothetical protein	TGME49_020900	3:28908..31028	hypothetical protein		binding;binding;	membrane;apical complex;		hypothetical protein	no significant matches
44.m00031_at	0.313676	1.56843	1667.87	1548.81	1819.95	1061.26	0.49198	547.054	521.173	572.781	1110.93	membrane skeletal protein IMC1, putative	TGME49_031630	10:1511411..1513571	membrane skeletal protein IMC1, putative |gb|AAF99471.1| PV1H14125_P [Plasmodium vivax] --	gametogenesis;				membrane skeletal protein IMC1, putative	IMCp - Inner membrane complex protein
583.m05709_at	0.311864	1.59316	252.962	228.413	272.875	158.48	0.496847	82.5495	75.9889	88.7854	165.898	myosin regulatory light chain, putative	TGME49_115780	13:4986295..4989049	myosin regulatory light chain, putative |ref|XP_626923.1| hypothetical protein cgd3_3760 [Cryptosporidium parvum Iowa II] gb|EAK89247.1| small protein with possible EF hand domains, calmodulin like [Cryptosporidium parvum] --		calcium ion binding;calcium ion binding;enzyme binding;			myosin regulatory light chain, putative	no significant matches
583.m05275_x_at	0.310094	1.6275	83.7328	68.1493	102.247	50.8245	0.504677	27.1451	22.6509	33.7164	53.2034	hypothetical protein	TGME49_109160	13:518701..521244	hypothetical protein					hypothetical protein	no significant matches
69.m00143_at	0.30966	1.6821	329.873	259.825	396.414	193.897	0.520879	106.689	86.05	126.152	202.973	hypothetical protein	TGME49_079420	11:292519..296502	hypothetical protein |ref|XP_665389.1| TSP1 domain-containing protein TSP12 precursor [Cryptosporidium hominis TU502] gb|EAL35158.1| TSP1 domain-containing protein TSP12 precursor [Cryptosporidium hominis] --					hypothetical protein	no significant matches
49.m03179_at	0.309206	1.5565	208.062	184.815	241.066	132.982	0.48128	67.4905	58.4827	80.9817	139.207	hypothetical protein	TGME49_039840	7:959616..961819	hypothetical protein					hypothetical protein	no significant matches
42.m00093_at	0.308913	1.67928	187.694	154.335	218.321	110.501	0.518752	60.1967	55.3217	65.2959	115.673	hypothetical protein	TGME49_027000	12:1089588..1099280	hypothetical protein					hypothetical protein	no significant matches
50.m00007_at	0.307583	1.53332	162.983	155.583	168.438	106.263	0.471622	52.8334	42.5557	57.8496	111.236	H+-translocating inorganic pyrophosphatase TVP, putative	TGME49_048670	14:4032311..4037268	H+-translocating inorganic pyrophosphatase TVP, putative |gb|AAK38077.1| H+-translocating inorganic pyrophosphatase TVP1 [Toxoplasma gondii] --	regulation of pH;proton transport;proton transport;	hydrogen-translocating pyrophosphatase activity;hydrogen-translocating pyrophosphatase activity;hydrogen ion transporter activity;	membrane;membrane;membrane;	inorganic diphosphatase activity;hydrogen-translocating pyrophosphatase activity;hydrogen-translocating pyrophosphatase activity;hydrogen-translocating pyrophosphatase activity;hydrogen ion transporter activity;	H+-translocating inorganic pyrophosphatase TVP, putative	H Ppase - Inorganic H+ pyrophosphatase
59.m00029_at	0.305613	1.56283	456.525	395.442	517.838	290.566	0.477623	148.972	108.717	185.93	304.166	hypothetical protein	TGME49_069340	10:5879267..5882309	hypothetical protein
33.m01315_at	0.304827	1.63331	277.212	243.613	308.214	169.105	0.497877	88.2464	83.6231	93.2478	177.02	hypothetical protein	TGME49_014880	12:6503521..6507316	hypothetical protein					hypothetical protein	no significant matches
49.m03276_at	0.304714	1.53488	175.221	170.426	180.524	114.149	0.467699	56.1924	47.32	62.7002	119.491	protein kinase domain-containing protein	TGME49_042230	7:1888074..1889543	protein kinase domain-containing protein |pir||H88473 protein C05D10.2 [imported] - Caenorhabditis elegans --	protein amino acid phosphorylation;	protein kinase activity;ATP binding;			Rhoptry kinase family protein ROP29	Pkinase - Protein kinase domain
52.m01543_at	0.304536	1.52247	484.932	436.992	522.423	317.634	0.463646	156.418	120.882	194.69	332.501	rhoptry protein-related / protein kinase-related	TGME49_052360	4:515905..517512	rhoptry protein-related / protein kinase-related |gb|AAZ73240.1| rhoptry protein 5 [Toxoplasma gondii] --	protein amino acid phosphorylation;	protein kinase activity;ATP binding;
20.m03905_at	0.304459	1.69672	113.751	96.213	138.322	66.4094	0.51658	36.0624	31.0282	40.1819	69.5177	hypothetical protein	TGME49_005360	8:1409087..1424354	hypothetical protein |ref|NP_701859.1| hypothetical protein PFL2505c [Plasmodium falciparum 3D7] gb|AAN36583.1| hypothetical protein PFL2505c [Plasmodium falciparum 3D7] --			membrane;apicoplast;		hypothetical protein	no significant matches
35.m01595_at	0.304155	1.59059	1206.36	1099.5	1273.34	757.154	0.483784	383.85	361.576	403.156	792.593	inner membrane complex protein (IMC3)	TGME49_016000	13:6467875..6469491	inner membrane complex protein (IMC3) |gb|AAT49041.1| IMC3 [Toxoplasma gondii] --					inner membrane complex protein IMC3	no significant matches
583.m00699_at	0.304138	1.53476	176.325	165.262	189.207	114.745	0.46678	56.3324	51.1524	65.3777	120.115	zinc finger (C3HC4 RING finger) protein, putative	TGME49_115950	13:5101514..5106612	zinc finger (C3HC4 RING finger) protein, putative |gb|AAK75846.1| cell wall surface anchor family protein [Streptococcus pneumoniae TIGR4] ref|NP_346206.1| cell wall surface anchor family protein [Streptococcus pneumoniae TIGR4] --					zinc finger (C3HC4 RING finger) protein, putative	zf-C3HC4 - Zinc finger, C3HC4 type (RING finger)
541.m00131_at	0.303517	1.56497	369.837	332.045	405.541	235.764	0.474993	118.732	99.8235	138.865	246.799	hypothetical protein	TGME49_105510	11:5535195..5537715	hypothetical protein
41.m01272_at	0.303442	1.71784	279.224	223.597	332.263	160.956	0.521265	88.2629	77.049	100.442	168.49	conserved hypothetical protein	TGME49_020930	3:55191..60493	conserved hypothetical protein |gb|AAN36912.1| hypothetical protein [Plasmodium falciparum 3D7] ref|NP_702188.1| hypothetical protein PF14_0299 [Plasmodium falciparum 3D7] --					hypothetical protein, conserved	Choline transpo - Plasma-membrane choline transporter
55.m04955_at	0.303226	1.63973	7360.51	6462.66	8848.48	4457.97	0.49721	2332.19	2081.37	2660.08	4666.62	hypothetical protein	TGME49_061740	9:1545410..1545805	hypothetical protein					hypothetical protein	no significant matches
55.m00096_at	0.302794	1.55608	91.7785	86.2241	98.5792	58.9216	0.471171	29.4716	24.0252	35.3729	61.6795	hypothetical protein	TGME49_058700	9:3225467..3233900	hypothetical protein |ref|XP_727951.1| hypothetical protein PY00954 [Plasmodium yoelii yoelii str. 17XNL] gb|EAA19516.1| major facilitator superfamily protein, putative [Plasmodium yoelii yoelii] --	transport;		integral to membrane;	transporter activity;transporter activity;
583.m09134_at	0.302666	1.49837	482.8	439.858	525.583	321.625	0.453505	155.509	124.69	199.9	336.678	hypothetical protein	TGME49_114260	13:3957011..3957652	hypothetical protein
57.m01834_at	0.302063	1.62647	214.701	168.566	264.009	130.09	0.491296	68.3541	55.9133	94.0874	136.179	aquaporin-related	TGME49_067070	11:899504..900784	aquaporin-related |gb|AAQ84549.1| aquaporin 2; TgAQP2 [Toxoplasma gondii] --	transport;transport;	transporter activity;transporter activity;	membrane;membrane;	transporter activity;transporter activity;transporter activity;transporter activity;
583.m00003_at	0.301329	1.65764	794.341	688.26	910.979	475.413	0.499496	250.135	208.037	283.339	497.664	surface protein rhoptry, putative	TGME49_109590	13:737349..738689	surface protein rhoptry, putative |gb|AAA69859.1| rhoptry protein --					rhoptry protein, putative	no significant matches
35.m00883_at	0.299632	1.60744	106.874	93.0779	112.082	66.2998	0.481641	33.7487	27.4156	40.3366	69.403	hypothetical protein	TGME49_016460	13:6125205..6127360	hypothetical protein					hypothetical protein	no significant matches
55.m05072_at	0.297075	1.6991	87.7122	74.8264	104.072	51.166	0.504761	27.0467	26.2799	28.2766	53.5609	hypothetical protein	TGME49_063590	9:452063..452779	hypothetical protein
49.m03399_at	0.2969	1.58351	322.022	285.296	360.239	202.693	0.470145	100.575	87.1593	122.536	212.181	hypothetical protein	TGME49_044250	7:3108621..3111473	hypothetical protein |gb|AAO05891.1| streptococcal hemagglutinin protein [Staphylococcus epidermidis ATCC 12228] ref|NP_765804.1| streptococcal hemagglutinin protein [Staphylococcus epidermidis ATCC 12228] --					hypothetical protein	no significant matches
20.m05981_at	0.296172	1.74192	546.197	418.573	672.859	309.26	0.515908	168.08	143.064	196.824	323.734	hypothetical protein	TGME49_003930	8:2090005..2091850	hypothetical protein					hypothetical protein	no significant matches
65.m01111_s_at	0.295052	1.60456	3808.13	3406.91	4318.03	2363.79	0.473428	1196.71	895.141	1446.18	2474.43	nucleoside-triphosphatase II	TGME49_077270;TGME49_077380	14:6639682..6644885	nucleoside-triphosphatase II |gb|AAC41569.1| adenosinetriphosphatase --
59.m00087_at	0.294805	1.6754	166.657	143.139	186.319	99.0172	0.493917	51.2374	48.7326	53.4073	103.652	TPR domain-containing protein	TGME49_068870	10:6234659..6241416	TPR domain-containing protein |ref|XP_627868.1| hypothetical protein cgd1_50 [Cryptosporidium parvum Iowa II] gb|EAK88541.1| hypothetical protein with 2 TPR domains [Cryptosporidium parvum] --					TPR domain-containing protein	GFO IDH MocA - Oxidoreductase family, NAD-binding Rossmann fold; TPR 1 - Tetratricopeptide repeat
42.m03356_at	0.293672	1.7239	429.53	364.783	507.987	247.288	0.506261	131.403	116.534	141.158	258.862	hypothetical protein	TGME49_024520	12:2947033..2949085	hypothetical protein |emb|CAI73901.1| hypothetical protein, conserved [Theileria annulata] ref|XP_954578.1| hypothetical protein TA19040 [Theileria annulata strain Ankara] --					hypothetical protein	IMCp - Inner membrane complex protein
583.m05738_at	0.29241	1.62105	721.968	605.691	833.648	442.26	0.474011	222.881	182.654	273.985	462.96	hypothetical protein	TGME49_116260	13:5220490..5223674	hypothetical protein
25.m01852_at	0.292039	1.90054	150.424	103.19	204.33	76.8363	0.555032	45.0521	35.439	51.2416	80.4327	hypothetical protein	TGME49_009170	2:1090745..1091995	hypothetical protein |emb|CAJ20617.1| hypothetical protein [Toxoplasma gondii] --
583.m05356_at	0.291245	1.73356	300.242	250.66	360.971	171.761	0.504891	91.4743	75.3038	102.069	179.801	hypothetical protein	TGME49_110420	13:1321598..1323021	hypothetical protein					hypothetical protein	no significant matches
20.m08222_at	0.28795	1.70127	420.636	352.34	500.553	245.203	0.489881	126.134	112.308	140.577	256.68	conserved hypothetical protein	TGME49_003990	8:2020530..2022371	conserved hypothetical protein |gb|AAZ38159.1| rhoptry protein 12 [Toxoplasma gondii] --					hypothetical protein, conserved	no significant matches
39.m00350_at	0.287151	1.68601	512.741	433.785	633.794	301.1	0.484139	153.242	134.834	171.427	315.193	pfs77-related	TGME49_020270	6:257121..258455	pfs77-related |emb|CAD52548.1| hypothetical protein, conserved [Plasmodium falciparum 3D7] ref|NP_705311.1| hypothetical protein [Plasmodium falciparum 3D7] --					hypothetical protein, conserved	no significant matches
55.m00224_at	0.285145	1.60603	535.151	450.6	628.451	330.944	0.457951	163.207	111.616	207.805	346.434	conserved hypothetical protein	TGME49_063520	9:491940..493954	conserved hypothetical protein |ref|XP_677370.1| hypothetical protein [Plasmodium berghei strain ANKA] emb|CAH97484.1| conserved hypothetical protein [Plasmodium berghei] --
583.m00636_at	0.28312	1.63795	746.945	681.982	795.986	455.38	0.463736	221.898	196.041	249.335	476.694	hypothetical protein	TGME49_111470	13:2074818..2081519	hypothetical protein					hypothetical protein	no significant matches
74.m00448_at	0.281901	1.76457	100.433	70.2367	127.896	55.4444	0.497433	29.6777	20.7901	40.3499	58.0395	hypothetical protein	TGME49_081960	8:4258622..4262008	hypothetical protein |ref|XP_725039.1| hypothetical protein PY04708 [Plasmodium yoelii yoelii str. 17XNL] gb|EAA16604.1| hypothetical protein [Plasmodium yoelii yoelii] --
20.m03975_at	0.281856	1.63628	97.2725	79.3982	121.04	58.7746	0.461196	29.0519	21.4619	39.0671	61.5256	conserved hypothetical protein	TGME49_006690	8:690702..692519	conserved hypothetical protein |emb|CAD49269.1| hypothetical protein [Plasmodium falciparum 3D7] ref|NP_702880.1| hypothetical protein [Plasmodium falciparum 3D7] --			membrane;
57.m01870_at	0.277145	1.67622	177.116	143.894	218.049	104.501	0.464557	51.5357	42.0296	66.2047	109.392	hypothetical protein	TGME49_067620	11:615644..623961	hypothetical protein |ref|XP_667726.1| multi-pass transmembrane protein [Cryptosporidium hominis TU502] gb|EAL37488.1| multi-pass transmembrane protein [Cryptosporidium hominis] --					hypothetical protein, conserved	no significant matches
76.m01667_at	0.27651	1.60486	325.251	277.177	396.732	200.414	0.443759	95.4911	73.2226	132.93	209.794	conserved hypothetical protein	TGME49_086600	6:1706126..1706907	conserved hypothetical protein
42.m03440_at	0.276141	1.51906	131.714	124.593	145.81	86.5472	0.419474	38.4299	32.4931	47.4355	90.598	hypothetical protein	TGME49_025690;TGME49_025700	12:2060055..2066738	hypothetical protein |gb|AAZ14282.1| proteophosphoglycan ppg1 [Leishmania major strain Friedlin] ref|XP_843164.1| proteophosphoglycan ppg1 [Leishmania major strain Friedlin] --
583.m00597_at	0.27471	1.58616	342.821	301.361	371.556	215.34	0.435733	100.547	71.3243	126.615	225.419	sushi domain-containing protein / SCR repeat-containing protein	TGME49_110010	13:1000605..1003308	sushi domain-containing protein / SCR repeat-containing protein |gb|AAZ38162.1| rhoptry neck protein 1 [Toxoplasma gondii] --
49.m07245_at	0.274424	1.85978	259.376	195.82	311.214	137.578	0.510369	73.624	68.7108	78.8265	144.017	hypothetical protein	TGME49_041000	7:1618353..1619054	hypothetical protein |gb|AAN37185.1| hypothetical protein PF14_0572 [Plasmodium falciparum 3D7] ref|NP_702461.1| hypothetical protein PF14_0572 [Plasmodium falciparum 3D7] --
35.m00895_at	0.272924	1.64078	108.973	100.41	113.135	66.3478	0.447807	31.2483	27.2319	35.3169	69.4532	EF hand domain-containing protein	TGME49_016620	13:6000342..6030662	EF hand domain-containing protein |ref|XP_626243.1| hypothetical protein cgd5_3130 [Cryptosporidium parvum Iowa II] gb|EAK88017.1| large hypothetical protein with 8 or more transmembrane domains [Cryptosporidium parvum] --		calcium ion binding;			EF hand domain-containing protein	no significant matches
8.m00184_at	0.272865	1.65484	94.8224	78.5288	112.868	56.6384	0.451549	27.3858	19.5566	35.312	59.2893	tropomyosin-related	TGME49_000330	10:6803484..6808928	tropomyosin-related |emb|CAD52513.1| hypothetical protein [Plasmodium falciparum 3D7] ref|NP_705276.1| hypothetical protein [Plasmodium falciparum 3D7] --
44.m02763_at	0.271813	1.58506	300.557	291.43	307.164	189.609	0.43084	85.8039	76.0036	96.077	198.484	myosin-A docking protein, putative	TGME49_033030	10:2351932..2352993	myosin-A docking protein, putative		binding;binding;	membrane;apical complex;		myosin-A docking protein, putative	no significant matches
55.m08219_at	0.271007	1.64965	398.125	347.306	440.92	240.144	0.447065	114.473	84.6054	143.487	251.384	hypothetical protein	TGME49_062730	9:1045896..1048019	hypothetical protein |gb|AAZ73239.1| rhoptry protein 16 [Toxoplasma gondii] --
20.m03673_at	0.270142	1.76875	192.984	160.044	219.938	108.415	0.477814	54.2391	52.2945	55.6639	113.49	hypothetical protein	TGME49_001760	8:3779670..3782221	hypothetical protein					hypothetical protein	no significant matches
541.m02044_s_at	0.26808	1.79185	242.853	198.294	283.105	134.45	0.480358	67.6626	64.0141	71.2751	140.743	hypothetical protein	TGME49_106360	11:6126958..6132435	hypothetical protein |emb|CAD64859.1| cell surface protein precursor [Lactobacillus plantarum WCFS1] ref|NP_786008.1| cell surface protein precursor [Lactobacillus plantarum WCFS1] --					hypothetical protein	no significant matches
20.m05880_at	0.266088	1.62265	284.636	260.237	300.656	175.166	0.431768	79.9199	67.8496	98.0788	183.364	protein phosphatase 2C, putative	TGME49_001410	8:3855519..3859884	protein phosphatase 2C, putative |ref|XP_828169.1| protein phosphatase 2C [Trypanosoma brucei TREU927] gb|EAN79057.1| protein phosphatase 2C, putative [Trypanosoma brucei] --	protein amino acid dephosphorylation;	protein phosphatase type 2C activity;			protein phosphatase 2C, putative	PP2C - Protein phosphatase 2C
26.m00370_at	0.265632	1.642	170.371	151.333	187.905	103.315	0.436168	47.4477	41.3757	54.604	108.151	hypothetical protein	TGME49_010420	11:4982710..4983738	hypothetical protein					hypothetical protein	no significant matches
37.m00748_at	0.265224	1.70059	982.372	862.276	1082.37	574.999	0.451038	271.787	254.937	289.779	601.911	hypothetical protein	TGME49_017520	14:1848620..1849777	hypothetical protein					hypothetical protein	no significant matches
59.m03564_at	0.264376	1.77776	185.051	141.737	232.139	101.556	0.469997	50.3462	44.0492	60.1193	106.309	hypothetical protein	TGME49_071260	10:4614714..4616948	hypothetical protein
541.m00141_at	0.264362	1.54036	614.82	607.715	626.396	399.171	0.407212	172.638	142.306	203.038	417.854	hypothetical protein	TGME49_106060	11:5870368..5884654	hypothetical protein
55.m04968_at	0.263234	1.68963	110.996	88.9774	155.164	64.0578	0.444767	30.2945	25.9615	39.767	67.056	calmodulin, putative	TGME49_062010	9:1418201..1420382	calmodulin, putative |sp|P27166|CALM_STYLE Calmodulin (CaM) gb|AAA29966.1| Calmodulin --		calcium ion binding;calcium ion binding;enzyme binding;
55.m00167_at	0.263231	1.5922	213.782	196.044	251.719	133.616	0.419116	59.0025	52.4967	70.2187	139.87	hypothetical protein	TGME49_061750	9:1537692..1542451	hypothetical protein					hypothetical protein	no significant matches
80.m02250_at	0.26159	1.71444	411.642	345.049	476.909	238.54	0.448482	112.531	101.408	128.434	249.705	conserved hypothetical protein	TGME49_089910	11:3606097..3607929	conserved hypothetical protein |ref|NP_701417.1| hypothetical protein PFL0260c [Plasmodium falciparum 3D7] gb|AAN36141.1| hypothetical protein PFL0260c [Plasmodium falciparum 3D7] --					hypothetical protein, conserved	no significant matches
42.m03309_at	0.260563	1.53703	146.288	140.856	150.067	95.1601	0.400494	40.4433	31.7025	50.3806	99.6141	conserved hypothetical protein	TGME49_023790	12:3514742..3521582	conserved hypothetical protein |ref|NP_701160.1| hypothetical protein PF11_0300 [Plasmodium falciparum 3D7] gb|AAN35884.1| hypothetical protein PF11_0300 [Plasmodium falciparum 3D7] --
42.m00026_at	0.260406	1.73919	879.024	722.028	957.827	502.452	0.452897	239.892	202.585	280.518	525.97	hypothetical protein	TGME49_023920	12:3393410..3404085	hypothetical protein |gb|AAZ38164.1| rhoptry neck protein 3 [Toxoplasma gondii] --			membrane;apicoplast;		hypothetical protein	no significant matches
44.m06355_at	0.259115	1.59741	478.086	449.485	508.08	298.846	0.413914	131.421	107.756	163.578	312.834	hypothetical protein	TGME49_029010	10:20598..26417	hypothetical protein |gb|AAZ38166.1| rhoptry neck protein 4 [Toxoplasma gondii] --
50.m03374_at	0.258854	1.61417	101.74	98.6135	106.541	63.0127	0.417835	27.672	23.6494	29.9385	65.962	hypothetical protein	TGME49_050820	14:5194229..5198743	hypothetical protein |gb|AAZ14281.1| proteophosphoglycan 5 [Leishmania major strain Friedlin] ref|XP_843163.1| Leishmania major strain Friedlin proteophosphoglycan 5 [Leishmania major strain Friedlin] --					hypothetical protein	no significant matches
49.m03388_at	0.25679	1.71807	212.225	179.104	251.816	122.526	0.441184	56.9092	49.3371	65.1523	128.261	hypothetical protein	TGME49_044080	7:2978651..2980802	hypothetical protein |ref|XP_668135.1| hypothetical protein Chro.10268 [Cryptosporidium hominis TU502] gb|EAL37918.1| hypothetical protein Chro.10268 [Cryptosporidium hominis] --					hypothetical protein	no significant matches
80.m02343_at	0.2561	1.60483	1464.67	1310.58	1615.71	908.326	0.410995	396.741	309.085	501.422	950.84	ROP8, putative	TGME49_091960	11:4527141..4528700	ROP8, putative
583.m09142_at	0.252778	1.62411	139.174	135.617	144.115	85.684	0.410541	36.8579	35.102	39.5999	89.6944	hypothetical protein	TGME49_115510	13:4770489..4771871	hypothetical protein					hypothetical protein	no significant matches
74.m00767_at	0.250805	1.68922	437.772	389.581	491.303	258.32	0.423666	115.867	87.8254	130.071	270.411	hypothetical protein	TGME49_082050	8:4327070..4328520	hypothetical protein					hypothetical protein	no significant matches
64.m00323_at	0.250351	1.6755	153.392	136.574	172.061	91.1306	0.419463	40.2964	34.4509	46.0186	95.396	protein kinase, putative	TGME49_075610	4:329109..335687	protein kinase, putative |ref|XP_764314.1| hypothetical protein TP04_0678 [Theileria parva strain Muguga] gb|EAN32031.1| hypothetical protein TP04_0678 [Theileria parva] --	protein amino acid phosphorylation;protein amino acid phosphorylation;	protein kinase activity;protein kinase activity;ATP binding;			protein kinase	Pkinase - protein kinase domain
57.m01689_at	0.250143	1.70668	458.402	376.408	544.749	265.453	0.426914	121.066	89.5778	153.619	277.878	hypothetical protein	TGME49_064600	11:2278176..2279315	hypothetical protein
55.m04617_at	0.24967	1.9185	375.583	270.611	462	192.059	0.478993	97.5162	75.3108	114.324	201.048	hypothetical protein	TGME49_055450	9:4748046..4753174	hypothetical protein					hypothetical protein	no significant matches
8.m00176_s_at	0.247427	1.82002	419.448	343.477	474.845	228.367	0.450322	109.053	82.4493	125.942	239.056	PAN domain-containing protein	TGME49_000230	10:6753436..6754491	PAN domain-containing protein |emb|CAB52368.1| microneme protein 5 [Eimeria tenella] --					PAN domain-containing protein	PAN 1 - PAN domain; PAN 3 - PAN-like domain
113.m00009_at	0.245923	1.62516	406.926	383.695	435.794	250.149	0.399663	104.949	93.5499	115.006	261.857	conserved hypothetical protein	TGME49_097960	3:2114211..2123070	conserved hypothetical protein |ref|XP_666564.1| hypothetical protein Chro.10212 [Cryptosporidium hominis TU502] gb|EAL36332.1| hypothetical protein Chro.10212 [Cryptosporidium hominis] --					hypothetical protein, conserved	no significant matches
55.m04752_at	0.243194	1.67914	250.888	224.541	291.665	148.73	0.408356	64.3743	48.6271	73.7674	155.691	hypothetical protein	TGME49_058360	9:3436198..3439745	hypothetical protein			apicoplast;		hypothetical protein	no significant matches
20.m03896_at	0.24284	1.64284	2537.38	2363.47	2697.67	1541.77	0.398947	645.989	583.172	726.64	1613.93	rhoptry protein, putative / protein kinase domain-containing protein	TGME49_005250	8:1480543..1482207	rhoptry protein, putative / protein kinase domain-containing protein |emb|CAJ27113.1| rhoptry protein 18 [Toxoplasma gondii] --	protein amino acid phosphorylation;	protein kinase activity;ATP binding;			Rhoptry kinase family protein ROP18	Pkinase - protein kinase domain
49.m03277_at	0.242323	1.81881	305.176	245.058	404.316	164.784	0.440738	76.1871	68.9621	81.6654	172.496	protein kinase domain-containing protein	TGME49_042240	7:1890802..1892508	protein kinase domain-containing protein |emb|CAJ27112.1| rhoptry protein 17 [Toxoplasma gondii] --	protein amino acid phosphorylation;	protein kinase activity;ATP binding;
74.m00455_at	0.24208	1.67491	154.353	134.662	179.577	91.6243	0.405462	40.1548	26.069	52.5281	95.9128	hypothetical protein	TGME49_082070;TGME49_082080	8:4334810..4340916	hypothetical protein |emb|CAD51518.1| hypothetical protein [Plasmodium falciparum 3D7] ref|NP_703498.1| hypothetical protein [Plasmodium falciparum 3D7] --
20.m00380_at	0.239779	1.61999	212.035	191.334	222.81	130.669	0.388439	54.1295	44.0854	71.1203	136.785	SF-assemblin-related	TGME49_005670	8:1189749..1191491	SF-assemblin-related |gb|AAN36924.1| hypothetical protein [Plasmodium falciparum 3D7] ref|NP_702200.1| hypothetical protein PF14_0311 [Plasmodium falciparum 3D7] --		structural constituent of cytoskeleton;
44.m02636_at	0.23961	1.63138	257.156	232.129	274.884	157.319	0.390896	65.2631	51.1123	81.3304	164.682	protein kinase, putative	TGME49_031070	10:1222817..1226140	protein kinase, putative |ref|XP_744741.1| protein kinase [Plasmodium chabaudi chabaudi] emb|CAH76970.1| protein kinase, putative [Plasmodium chabaudi] --	protein amino acid phosphorylation;	protein kinase activity;ATP binding;
49.m05689_s_at	0.239528	1.82379	151.893	125.672	173.836	82.4942	0.436849	37.9924	32.5436	44.3666	86.3553	hypothetical protein	TGME49_042120	7:1885681..1886940	hypothetical protein					hypothetical protein	no significant matches
49.m03173_at	0.238831	1.65738	350.618	307.41	404.07	210.575	0.395834	88.9588	68.1992	115.595	220.431	membrane skeletal protein IMC1-related	TGME49_039770	7:904677..905312	membrane skeletal protein IMC1-related |gb|AAK39634.1| membrane skeletal protein IMC1 [Toxoplasma gondii] --
42.m03584_at	0.238335	1.70831	1408.89	1208.09	1662.39	819.412	0.407149	352.776	291.906	417.153	857.765	hypothetical protein	TGME49_027810	12:752456..754033	hypothetical protein |gb|AAZ29607.1| rhoptry protein 11 [Toxoplasma gondii] --					Rhoptry kinase family protein ROP11 (incomplete catalytic triad)	Pkinase - protein kinase domain
55.m05021_at	0.238047	1.647	116.826	100.823	133.869	70.3381	0.392065	29.7866	20.8498	39.3259	73.6303	enterophilin-2L, putative	TGME49_062950	9:893879..897785	enterophilin-2L, putative
41.m01337_at	0.234236	2.0059	223.807	145.081	323.611	107.123	0.469853	54.4736	33.5845	68.0793	112.137	hypothetical protein	TGME49_022100	3:849373..852795	hypothetical protein |emb|CAD52347.1| hypothetical protein [Plasmodium falciparum 3D7] ref|NP_705111.1| hypothetical protein [Plasmodium falciparum 3D7] --
113.m00001_at	0.233099	1.83503	272.293	211.546	316.651	146.791	0.427743	66.7548	54.6951	79.8644	153.662	hypothetical protein	TGME49_097120	3:1533422..1537553	hypothetical protein					hypothetical protein	no significant matches
52.m00031_at	0.230399	1.7464	270.058	226.397	309.085	153.4	0.402369	65.1317	56.931	79.25	160.58	hypothetical protein	TGME49_054870	4:1991117..1995899	hypothetical protein					hypothetical protein	no significant matches
583.m00705_at	0.229561	1.68616	187.896	160.948	219.827	110.705	0.387077	46.4599	32.8542	67.5594	115.887	cytochrome p450, putative	TGME49_115770	13:4976024..4979370	cytochrome p450, putative |ref|ZP_01013411.1| hypothetical protein RB2654_11608 [Rhodobacterales bacterium HTCC2654] gb|EAQ13142.1| hypothetical protein RB2654_11608 [Rhodobacterales bacterium HTCC2654] --
55.m04928_at	0.229101	1.85264	151.811	120.788	192.504	80.7864	0.424441	36.987	24.3443	45.8255	84.5676	hypothetical protein	TGME49_061370	9:1774307..1782332	hypothetical protein |gb|AAZ14281.1| proteophosphoglycan 5 [Leishmania major strain Friedlin] ref|XP_843163.1| Leishmania major strain Friedlin proteophosphoglycan 5 [Leishmania major strain Friedlin] --
49.m03332_at	0.227233	1.81678	507.373	418.974	657.124	275.22	0.412832	119.663	99.2132	132.822	288.102	hypothetical protein	TGME49_043200	7:2407259..2411885	hypothetical protein |gb|AAZ14282.1| proteophosphoglycan ppg1 [Leishmania major strain Friedlin] ref|XP_843164.1| proteophosphoglycan ppg1 [Leishmania major strain Friedlin] --					hypothetical protein	no significant matches
72.m00409_at	0.225076	1.99522	108.639	71.9883	150.452	52.6527	0.449075	25.6704	17.5423	32.7467	55.1171	regulator of chromosome condensation domain-containing protein	TGME49_080770	8:69831..84866	regulator of chromosome condensation domain-containing protein |emb|CAG12786.1| unnamed protein product [Tetraodon nigroviridis] --
113.m00755_at	0.224913	1.68323	924.547	860.385	996.338	548.481	0.37858	219.115	189.648	258.507	574.153	duplicated carbonic anhydrase	TGME49_097070	3:1499989..1501852	duplicated carbonic anhydrase |ref|XP_726574.1| hypothetical protein PY00744 [Plasmodium yoelii yoelii str. 17XNL] gb|EAA18139.1| hypothetical protein [Plasmodium yoelii yoelii] --			membrane;		duplicated carbonic anhydrase	Carb anhydrase - Eukaryotic-type carbonic anhydrase
583.m05686_at	0.224823	1.63012	378.154	367.558	383.426	231.981	0.366489	89.2477	80.2396	97.7855	242.838	hypothetical protein	TGME49_115490	13:4759340..4761100	hypothetical protein |gb|AAZ31062.1| rhoptry protein 10 [Toxoplasma gondii] --					hypothetical protein	no significant matches
55.m04694_at	0.224725	1.93282	142.323	111.957	170.061	72.7454	0.434352	33.1676	30.9358	37.14	76.1502	hypothetical protein	TGME49_057430	9:3999951..4008360	hypothetical protein |gb|AAZ14280.1| proteophosphoglycan ppg4 [Leishmania major strain Friedlin] ref|XP_843162.1| Leishmania major strain Friedlin proteophosphoglycan ppg4 [Leishmania major strain Friedlin] --					hypothetical protein	no significant matches
44.m02600_at	0.223599	1.77679	361.617	315.472	406.124	202.572	0.397287	85.0181	71.1515	101.79	212.054	hypothetical protein	TGME49_030480	10:811260..811775	hypothetical protein |ref|XP_668093.1| hypothetical protein Chro.60139 [Cryptosporidium hominis TU502] gb|EAL37856.1| hypothetical protein Chro.60139 [Cryptosporidium hominis] --					hypothetical protein	no significant matches
49.m03223_at	0.222878	1.67048	370.171	344.311	424.743	220.848	0.372313	86.6634	73.6073	99.1614	231.185	myosin light chain kinase, putative	TGME49_040630	7:1342710..1346053	myosin light chain kinase, putative |ref|XP_668032.1| calcium-dependent protein kinase 7 (CDPK)(CPK7) [Cryptosporidium hominis TU502] gb|EAL37804.1| calcium-dependent protein kinase 7 (CDPK)(CPK7) [Cryptosporidium hominis] --	protein amino acid phosphorylation;protein amino acid phosphorylation;	protein kinase activity;protein kinase activity;ATP binding;			ULK kinase	Pkinase - protein kinase domain
83.m01271_at	0.222835	1.82811	189.641	154.556	216.573	102.955	0.407368	44.2592	37.9851	50.3907	107.774	mitogen-activated protein kinase-related	TGME49_094560	1:961995..963218	mitogen-activated protein kinase-related |emb|CAJ20356.1| hypothetical protein [Toxoplasma gondii] --	protein amino acid phosphorylation;	protein kinase activity;ATP binding;			Rhoptry kinase family protein ROP37 (incomplete catalytic triad)	Pkinase - protein kinase domain
583.m09217_at	0.222705	1.71272	254.218	229.665	279	147.986	0.381432	59.5262	47.7565	65.5821	154.912	hypothetical protein	TGME49_113780	13:3681876..3683267	hypothetical protein					hypothetical protein	no significant matches
33.m02185_at	0.222577	1.66895	947.769	846.794	1063.14	566.102	0.371469	226.299	158.815	289.131	592.598	toxofilin	TGME49_014080	12:5953210..5953941	toxofilin |emb|CAB72264.2| toxofilin [Toxoplasma gondii] --
27.m00091_at	0.219481	1.76092	1127.16	1005.53	1270.44	636.528	0.386487	259.844	212.55	293.336	666.321	hypothetical protein	TGME49_011290	5:1815897..1818367	hypothetical protein |gb|AAZ38161.1| rhoptry protein 15 [Toxoplasma gondii] --					hypothetical protein	no significant matches
55.m08199_at	0.217983	1.68886	446.841	411.079	468.002	264.301	0.368142	103.491	79.426	128.9	276.671	hypothetical protein	TGME49_063850	9:282026..285206	hypothetical protein |emb|CAI75569.1| hypothetical protein [Theileria annulata] ref|XP_955045.1| hypothetical protein TA04110 [Theileria annulata strain Ankara] --
55.m08188_at	0.21765	1.75437	466.744	410.382	529.442	264.948	0.38184	106.332	96.2105	116.118	277.349	hypothetical protein	TGME49_056030	9:4491559..4493117	hypothetical protein |emb|CAI76314.1| hypothetical protein, conserved [Theileria annulata] ref|XP_952938.1| hypothetical protein TA07545 [Theileria annulata strain Ankara] --					hypothetical protein	P25-alpha - P25-alpha; DCX - doublecortin
44.m04679_at	0.211484	1.66073	128.422	121.366	137.031	77.2478	0.351218	29.3154	20.2247	36.4769	80.8633	hypothetical protein	TGME49_030360	10:726839..731066	hypothetical protein |gb|AAN37220.1| hypothetical protein PF14_0607 [Plasmodium falciparum 3D7] ref|NP_702496.1| hypothetical protein PF14_0607 [Plasmodium falciparum 3D7] --			membrane;apicoplast;
42.m00061_at	0.209609	1.67091	135.185	118.412	152.717	80.531	0.350237	30.2165	24.6581	42.0768	84.3003	conserved hypothetical protein	TGME49_025320	12:2258192..2259776	conserved hypothetical protein |ref|XP_728953.1| erythrocyte membrane protein [Plasmodium yoelii yoelii str. 17XNL] gb|EAA20518.1| ERYTHROCYTE MEMBRANE PROTEIN PFEMP3 [Plasmodium yoelii yoelii] --
145.m00331_at	0.208892	1.80832	273.508	240.605	301.808	150.766	0.377743	59.9979	51.7296	67.1947	157.823	conserved hypothetical protein	TGME49_100100	14:179622..190121	conserved hypothetical protein |gb|AAZ38163.1| rhoptry neck protein 2 [Toxoplasma gondii] --			membrane;		rhoptry neck protein 2	CLAG - Cytoadherence-linked asexual protein
83.m01275_at	0.208393	1.85388	414.485	338.673	464.963	222.062	0.386335	90.565	78.8303	104.198	232.455	hypothetical protein	TGME49_094610	1:991375..996321	hypothetical protein |emb|CAJ20352.1| hypothetical protein [Toxoplasma gondii] --	regulation of translational initiation;	translation initiation factor activity;	eukaryotic translation initiation factor 3 complex;		hypothetical protein, conserved	SET - SET domain
57.m01745_at	0.207497	1.73801	281.127	236.759	326.209	160.409	0.360631	62.6937	41.8083	83.8263	167.917	hypothetical protein	TGME49_065420	11:1660221..1665166	hypothetical protein |emb|CAD51827.1| hypothetical protein, conserved [Plasmodium falciparum 3D7] ref|NP_704684.1| hypothetical protein [Plasmodium falciparum 3D7] --
55.m04893_at	0.207068	1.96984	229.529	170.641	309.818	113.118	0.40789	49.4533	36.1725	62.5914	118.413	hypothetical protein	TGME49_060540	9:2161585..2164733	hypothetical protein |ref|XP_742840.1| hypothetical protein [Plasmodium chabaudi chabaudi] emb|CAH75868.1| conserved hypothetical protein [Plasmodium chabaudi] --
33.m00005_at	0.206554	1.8765	138.572	116.234	162.304	73.1952	0.3876	29.799	26.0009	32.6328	76.6212	rhoptry antigen ROP8	TGME49_015770	12:7091867..7093669	rhoptry antigen ROP8 |gb|AAC47797.1| ROP8 [Toxoplasma gondii] --					Rhoptry kinase family protein ROP8 (incomplete catalytic triad)	Pkinase - protein kinase domain
72.m00385_at	0.203504	1.70691	263.444	237.076	284.289	153.932	0.347363	57.4905	39.6972	71.376	161.137	calmodulin, putative	TGME49_080480	8:342800..343687	calmodulin, putative |ref|XP_666952.1| hypothetical protein Chro.30387 [Cryptosporidium hominis TU502] gb|EAL36719.1| hypothetical protein Chro.30387 [Cryptosporidium hominis] --		calcium ion binding;
129.m00252_at	0.203218	1.74939	183.962	158.576	204.65	104.726	0.355508	39.8947	30.8374	48.9168	109.628	sodium/hydrogen exchanger, putative	TGME49_099060	4:2210705..2217346	sodium/hydrogen exchanger, putative |gb|AAU81711.1| putative sodium hydrogen exchanger [Toxoplasma gondii] --	sodium ion transport;regulation of pH;	solute:hydrogen antiporter activity;	integral to membrane;integral to membrane;	solute:hydrogen antiporter activity;solute:hydrogen antiporter activity;
86.m00377_at	0.199089	1.87696	120.898	99.0474	145.226	63.8088	0.373682	25.1894	19.7215	28.257	66.7954	zinc finger (CCCH type) protein, putative	TGME49_095620	1:1668805..1673069	zinc finger (CCCH type) protein, putative |emb|CAJ20277.1| hypothetical protein [Toxoplasma gondii] --					zinc finger (CCCH type) protein, putative	no significant matches
72.m00685_at	0.195115	1.90443	324.816	261.371	387.732	168.424	0.371583	65.8927	55.5701	74.1438	176.307	hypothetical protein	TGME49_080670	8:159739..162291	hypothetical protein					hypothetical protein	Sugar transport - Sugar transport protein
52.m01529_at	0.178459	1.81041	136.787	118.952	162.134	75.0863	0.323084	25.8007	19.6701	31.1308	78.6008	zinc finger DHHC domain-containing protein	TGME49_052200	4:391731..395595	zinc finger DHHC domain-containing protein |emb|CAD51645.1| cell cycle regulator with zn-finger domain, putative [Plasmodium falciparum 3D7] ref|NP_703625.1| cell cycle regulator with zn-finger domain, putative [Plasmodium falciparum 3D7] --		metal ion binding;	membrane;		zinc finger DHHC domain-containing protein	zf-DHHC - DHHC zinc finger domain
46.m01743_at	0.175874	2.01172	185.841	137.786	234.296	90.7139	0.353809	34.1776	27.6266	41.9214	94.9597	protein kinase-related	TGME49_037210	12:5720930..5725236	protein kinase-related |ref|XP_635392.1| RasGEF domain-containing protein [Dictyostelium discoideum AX4] gb|AAM34041.1| cyclic GMP-binding protein C [Dictyostelium discoideum] gb|EAL61887.1| RasGEF domain-containing protein [Dictyostelium discoideum AX4] --	protein amino acid phosphorylation;	protein kinase activity;ATP binding;			Tyrosine kinase-like (TKL) protein	Pkinase Tyr - Protein tyrosine kinase
38.m01040_at	0.174881	1.70687	474.603	460.016	491.328	277.974	0.298498	87.5807	75.9084	106.892	290.985	hypothetical protein	TGME49_018270	14:1593086..1594177	hypothetical protein					hypothetical protein	no significant matches
59.m03398_at	0.173787	1.72742	230.863	209.39	241.594	133.458	0.300204	43.3301	31.3041	57.7969	139.705	hypothetical protein	TGME49_068680	10:6363652..6366318	hypothetical protein
641.m01549_at	0.170587	1.87448	196.97	163.236	228.138	104.324	0.319762	35.4029	28.7496	43.9543	109.206	hypothetical protein	TGME49_120030	5:530760..533018	hypothetical protein					hypothetical protein	no significant matches
